# Supplementary material for: Early-onset gynecological tumors in DNA repair-deficient xeroderma pigmentosum group C patients: a case series
Source: Commun Med (Lond). 2023 Aug 11;3:109. doi: 10.1038/s43856-023-00341-6 (PMC10421935; doi:10.1038/s43856-023-00341-6)
Supplement: Supplementary file 2 — Supplementary Data 1 [file 43856_2023_341_MOESM2_ESM.xlsx]

## Sheet: Figure 1b
sample	Mutation type	Number of mutations	Cohort
CPCT02030477T_Vs_CPCT02030477R_twicefiltered_TvN	DBS	154	Sporadic_OV
CPCT02030498T_Vs_CPCT02030498R_twicefiltered_TvN	DBS	231	Sporadic_OV
GCPA002T1_Vs_GCPA002S1_twicefiltered_TvN	DBS	318	Sporadic_OV
GCPA005T1_Vs_GCPA005B1_twicefiltered_TvN	DBS	101	Sporadic_OV
GCPA006T1_Vs_GCPA006B1_twicefiltered_TvN	DBS	1291	Sporadic_OV
GCPA008T2_Vs_GCPA008B1_twicefiltered_TvN	DBS	179	Sporadic_OV
GCPA008T3_Vs_GCPA008B1_twicefiltered_TvN	DBS	108	Sporadic_OV
GCPA011T1I_Vs_GCPA011B1_twicefiltered_TvN	DBS	53	Sporadic_OV
GCPA011T1II_Vs_GCPA011B1_twicefiltered_TvN	DBS	77	Sporadic_OV
GCPA011T2_Vs_GCPA011B1_twicefiltered_TvN	DBS	139	Sporadic_OV
GCPA011T5I_Vs_GCPA011B1_twicefiltered_TvN	DBS	181	Sporadic_OV
GCPA011T5V_Vs_GCPA011B1_twicefiltered_TvN	DBS	161	Sporadic_OV
GCPA011T5X_Vs_GCPA011B1_twicefiltered_TvN	DBS	290	Sporadic_OV
GCPA011T5XX_Vs_GCPA011B1_twicefiltered_TvN	DBS	260	Sporadic_OV
GCPA013T1_Vs_GPCA013B1_twicefiltered_TvN	DBS	58	Sporadic_OV
GCPA013T2II_Vs_GPCA013B1_twicefiltered_TvN	DBS	148	Sporadic_OV
GCPA013T2IV_Vs_GPCA013B1_twicefiltered_TvN	DBS	198	Sporadic_OV
GCPA013T2V_Vs_GPCA013B1_twicefiltered_TvN	DBS	175	Sporadic_OV
GCPA013T2VI_Vs_GPCA013B1_twicefiltered_TvN	DBS	132	Sporadic_OV
GCPA016T1II_Vs_GCPA016B1_twicefiltered_TvN	DBS	164	Sporadic_OV
GCPA021T2_Vs_GCPA021B2_twicefiltered_TvN	DBS	51	Sporadic_OV
GCPA022T1I_Vs_GCPA022B1_twicefiltered_TvN	DBS	40	Sporadic_OV
GCPA022T1II_Vs_GCPA022B1_twicefiltered_TvN	DBS	51	Sporadic_OV
GCPA023T1I_Vs_GCPA023B1_twicefiltered_TvN	DBS	70	Sporadic_OV
GCPA023T2I_Vs_GCPA023B1_twicefiltered_TvN	DBS	88	Sporadic_OV
GCPA024T1I_Vs_GCPA024B1_twicefiltered_TvN	DBS	43	Sporadic_OV
GCPA030T1III_Vs_GPCA030B1_twicefiltered_TvN	DBS	65	Sporadic_OV
GCPA031T1I_Vs_GCPA031B1_twicefiltered_TvN	DBS	58	Sporadic_OV
GCPA032T1_Vs_GCPA032B1_twicefiltered_TvN	DBS	46	Sporadic_OV
GCPA044T1_Vs_GCPA044B1_twicefiltered_TvN	DBS	41	Sporadic_OV
GCPA048T1_Vs_GCPA048B1_twicefiltered_TvN	DBS	52	Sporadic_OV
GCPA049T1_Vs_GCPA049B1_twicefiltered_TvN	DBS	101	Sporadic_OV
GCPA050T1_Vs_GCPA050S1_twicefiltered_TvN	DBS	37	Sporadic_OV
GCPA051T1_Vs_GCPA051B1_twicefiltered_TvN	DBS	46	Sporadic_OV
GCPA052T1III_Vs_GCPA052B1_twicefiltered_TvN	DBS	38	Sporadic_OV
GCPA053T1_Vs_GCPA053S1_twicefiltered_TvN	DBS	45	Sporadic_OV
GCPA054T1_Vs_GCPA054B1_twicefiltered_TvN	DBS	68	Sporadic_OV
GCPA055T1_Vs_GCPA055B1_twicefiltered_TvN	DBS	37	Sporadic_OV
GCPA057T1_Vs_GCPA057S1_twicefiltered_TvN	DBS	106	Sporadic_OV
GCPA058T1_Vs_GCPA058S1_twicefiltered_TvN	DBS	38	Sporadic_OV
GCPA059T1_Vs_GCPA059S1_twicefiltered_TvN	DBS	51	Sporadic_OV
GCPA060T1_Vs_GCPA060S1_twicefiltered_TvN	DBS	70	Sporadic_OV
GCPA061T1_Vs_GCPA061S1_twicefiltered_TvN	DBS	78	Sporadic_OV
GCPA065T1_Vs_GCPA065S1_twicefiltered_TvN	DBS	45	Sporadic_OV
GCPA066T1_Vs_GCPA066S1_twicefiltered_TvN	DBS	78	Sporadic_OV
SA006T2	DBS	196	XP-C_Leuk
SA008T6	DBS	245	XP-C_Leuk
SA009T1	DBS	233	XP-C_Leuk
SA010T2	DBS	99	XP-C_Leuk
SA011T2	DBS	98	XP-C_Leuk
SA012T2	DBS	158	XP-C_Leuk
x05_SA014_T01_OV_D1_00x_Vs_x05_SA014_N02_Blood_D1_00x_twicefiltered_TvN	DBS	101	XP-C_OV
x05_SA015_T01_OV_D1_00x_Vs_x05_SA015_N02_CELL_D1_00x_twicefiltered_TvN	DBS	138	XP-C_OV
x05_SA015_T03_OV_D1_00x_Vs_x05_SA015_N02_CELL_D1_00x_twicefiltered_TvN	DBS	192	XP-C_OV
CPCT02030477T_Vs_CPCT02030477R_twicefiltered_TvN	ID	1549	Sporadic_OV
CPCT02030498T_Vs_CPCT02030498R_twicefiltered_TvN	ID	2190	Sporadic_OV
GCPA002T1_Vs_GCPA002S1_twicefiltered_TvN	ID	925	Sporadic_OV
GCPA005T1_Vs_GCPA005B1_twicefiltered_TvN	ID	739	Sporadic_OV
GCPA006T1_Vs_GCPA006B1_twicefiltered_TvN	ID	1062	Sporadic_OV
GCPA008T2_Vs_GCPA008B1_twicefiltered_TvN	ID	720	Sporadic_OV
GCPA008T3_Vs_GCPA008B1_twicefiltered_TvN	ID	414	Sporadic_OV
GCPA011T1I_Vs_GCPA011B1_twicefiltered_TvN	ID	273	Sporadic_OV
GCPA011T1II_Vs_GCPA011B1_twicefiltered_TvN	ID	617	Sporadic_OV
GCPA011T2_Vs_GCPA011B1_twicefiltered_TvN	ID	426	Sporadic_OV
GCPA011T5I_Vs_GCPA011B1_twicefiltered_TvN	ID	1119	Sporadic_OV
GCPA011T5V_Vs_GCPA011B1_twicefiltered_TvN	ID	651	Sporadic_OV
GCPA011T5X_Vs_GCPA011B1_twicefiltered_TvN	ID	1448	Sporadic_OV
GCPA011T5XX_Vs_GCPA011B1_twicefiltered_TvN	ID	1296	Sporadic_OV
GCPA013T1_Vs_GPCA013B1_twicefiltered_TvN	ID	526	Sporadic_OV
GCPA013T2II_Vs_GPCA013B1_twicefiltered_TvN	ID	674	Sporadic_OV
GCPA013T2IV_Vs_GPCA013B1_twicefiltered_TvN	ID	798	Sporadic_OV
GCPA013T2V_Vs_GPCA013B1_twicefiltered_TvN	ID	741	Sporadic_OV
GCPA013T2VI_Vs_GPCA013B1_twicefiltered_TvN	ID	705	Sporadic_OV
GCPA016T1II_Vs_GCPA016B1_twicefiltered_TvN	ID	748	Sporadic_OV
GCPA021T2_Vs_GCPA021B2_twicefiltered_TvN	ID	395	Sporadic_OV
GCPA022T1I_Vs_GCPA022B1_twicefiltered_TvN	ID	425	Sporadic_OV
GCPA022T1II_Vs_GCPA022B1_twicefiltered_TvN	ID	487	Sporadic_OV
GCPA023T1I_Vs_GCPA023B1_twicefiltered_TvN	ID	613	Sporadic_OV
GCPA023T2I_Vs_GCPA023B1_twicefiltered_TvN	ID	1274	Sporadic_OV
GCPA024T1I_Vs_GCPA024B1_twicefiltered_TvN	ID	402	Sporadic_OV
GCPA030T1III_Vs_GPCA030B1_twicefiltered_TvN	ID	881	Sporadic_OV
GCPA031T1I_Vs_GCPA031B1_twicefiltered_TvN	ID	540	Sporadic_OV
GCPA032T1_Vs_GCPA032B1_twicefiltered_TvN	ID	612	Sporadic_OV
GCPA044T1_Vs_GCPA044B1_twicefiltered_TvN	ID	609	Sporadic_OV
GCPA048T1_Vs_GCPA048B1_twicefiltered_TvN	ID	834	Sporadic_OV
GCPA049T1_Vs_GCPA049B1_twicefiltered_TvN	ID	1163	Sporadic_OV
GCPA050T1_Vs_GCPA050S1_twicefiltered_TvN	ID	368	Sporadic_OV
GCPA051T1_Vs_GCPA051B1_twicefiltered_TvN	ID	510	Sporadic_OV
GCPA052T1III_Vs_GCPA052B1_twicefiltered_TvN	ID	528	Sporadic_OV
GCPA053T1_Vs_GCPA053S1_twicefiltered_TvN	ID	501	Sporadic_OV
GCPA054T1_Vs_GCPA054B1_twicefiltered_TvN	ID	1289	Sporadic_OV
GCPA055T1_Vs_GCPA055B1_twicefiltered_TvN	ID	507	Sporadic_OV
GCPA057T1_Vs_GCPA057S1_twicefiltered_TvN	ID	1391	Sporadic_OV
GCPA058T1_Vs_GCPA058S1_twicefiltered_TvN	ID	426	Sporadic_OV
GCPA059T1_Vs_GCPA059S1_twicefiltered_TvN	ID	668	Sporadic_OV
GCPA060T1_Vs_GCPA060S1_twicefiltered_TvN	ID	600	Sporadic_OV
GCPA061T1_Vs_GCPA061S1_twicefiltered_TvN	ID	1030	Sporadic_OV
GCPA065T1_Vs_GCPA065S1_twicefiltered_TvN	ID	688	Sporadic_OV
GCPA066T1_Vs_GCPA066S1_twicefiltered_TvN	ID	960	Sporadic_OV
SA006T2	ID	2320	XP-C_Leuk
SA008T6	ID	2372	XP-C_Leuk
SA009T1	ID	3137	XP-C_Leuk
SA010T2	ID	1720	XP-C_Leuk
SA011T2	ID	1458	XP-C_Leuk
SA012T2	ID	2569	XP-C_Leuk
x05_SA014_T01_OV_D1_00x_Vs_x05_SA014_N02_Blood_D1_00x_twicefiltered_TvN	ID	854	XP-C_OV
x05_SA015_T01_OV_D1_00x_Vs_x05_SA015_N02_CELL_D1_00x_twicefiltered_TvN	ID	1383	XP-C_OV
x05_SA015_T03_OV_D1_00x_Vs_x05_SA015_N02_CELL_D1_00x_twicefiltered_TvN	ID	1707	XP-C_OV
CPCT02030477T_Vs_CPCT02030477R_twicefiltered_TvN	SBS	8982	Sporadic_OV
CPCT02030498T_Vs_CPCT02030498R_twicefiltered_TvN	SBS	9886	Sporadic_OV
GCPA002T1_Vs_GCPA002S1_twicefiltered_TvN	SBS	13046	Sporadic_OV
GCPA005T1_Vs_GCPA005B1_twicefiltered_TvN	SBS	7265	Sporadic_OV
GCPA006T1_Vs_GCPA006B1_twicefiltered_TvN	SBS	29046	Sporadic_OV
GCPA008T2_Vs_GCPA008B1_twicefiltered_TvN	SBS	8583	Sporadic_OV
GCPA008T3_Vs_GCPA008B1_twicefiltered_TvN	SBS	6200	Sporadic_OV
GCPA011T1I_Vs_GCPA011B1_twicefiltered_TvN	SBS	3221	Sporadic_OV
GCPA011T1II_Vs_GCPA011B1_twicefiltered_TvN	SBS	6170	Sporadic_OV
GCPA011T2_Vs_GCPA011B1_twicefiltered_TvN	SBS	6001	Sporadic_OV
GCPA011T5I_Vs_GCPA011B1_twicefiltered_TvN	SBS	8545	Sporadic_OV
GCPA011T5V_Vs_GCPA011B1_twicefiltered_TvN	SBS	7449	Sporadic_OV
GCPA011T5X_Vs_GCPA011B1_twicefiltered_TvN	SBS	12676	Sporadic_OV
GCPA011T5XX_Vs_GCPA011B1_twicefiltered_TvN	SBS	11371	Sporadic_OV
GCPA013T1_Vs_GPCA013B1_twicefiltered_TvN	SBS	5082	Sporadic_OV
GCPA013T2II_Vs_GPCA013B1_twicefiltered_TvN	SBS	6874	Sporadic_OV
GCPA013T2IV_Vs_GPCA013B1_twicefiltered_TvN	SBS	9188	Sporadic_OV
GCPA013T2V_Vs_GPCA013B1_twicefiltered_TvN	SBS	7142	Sporadic_OV
GCPA013T2VI_Vs_GPCA013B1_twicefiltered_TvN	SBS	6776	Sporadic_OV
GCPA016T1II_Vs_GCPA016B1_twicefiltered_TvN	SBS	8556	Sporadic_OV
GCPA021T2_Vs_GCPA021B2_twicefiltered_TvN	SBS	3300	Sporadic_OV
GCPA022T1I_Vs_GCPA022B1_twicefiltered_TvN	SBS	2497	Sporadic_OV
GCPA022T1II_Vs_GCPA022B1_twicefiltered_TvN	SBS	2695	Sporadic_OV
GCPA023T1I_Vs_GCPA023B1_twicefiltered_TvN	SBS	3890	Sporadic_OV
GCPA023T2I_Vs_GCPA023B1_twicefiltered_TvN	SBS	4298	Sporadic_OV
GCPA024T1I_Vs_GCPA024B1_twicefiltered_TvN	SBS	3159	Sporadic_OV
GCPA030T1III_Vs_GPCA030B1_twicefiltered_TvN	SBS	3732	Sporadic_OV
GCPA031T1I_Vs_GCPA031B1_twicefiltered_TvN	SBS	3058	Sporadic_OV
GCPA032T1_Vs_GCPA032B1_twicefiltered_TvN	SBS	3104	Sporadic_OV
GCPA044T1_Vs_GCPA044B1_twicefiltered_TvN	SBS	2380	Sporadic_OV
GCPA048T1_Vs_GCPA048B1_twicefiltered_TvN	SBS	2053	Sporadic_OV
GCPA049T1_Vs_GCPA049B1_twicefiltered_TvN	SBS	5396	Sporadic_OV
GCPA050T1_Vs_GCPA050S1_twicefiltered_TvN	SBS	2081	Sporadic_OV
GCPA051T1_Vs_GCPA051B1_twicefiltered_TvN	SBS	2709	Sporadic_OV
GCPA052T1III_Vs_GCPA052B1_twicefiltered_TvN	SBS	3040	Sporadic_OV
GCPA053T1_Vs_GCPA053S1_twicefiltered_TvN	SBS	2896	Sporadic_OV
GCPA054T1_Vs_GCPA054B1_twicefiltered_TvN	SBS	5431	Sporadic_OV
GCPA055T1_Vs_GCPA055B1_twicefiltered_TvN	SBS	3534	Sporadic_OV
GCPA057T1_Vs_GCPA057S1_twicefiltered_TvN	SBS	3706	Sporadic_OV
GCPA058T1_Vs_GCPA058S1_twicefiltered_TvN	SBS	3487	Sporadic_OV
GCPA059T1_Vs_GCPA059S1_twicefiltered_TvN	SBS	4144	Sporadic_OV
GCPA060T1_Vs_GCPA060S1_twicefiltered_TvN	SBS	3254	Sporadic_OV
GCPA061T1_Vs_GCPA061S1_twicefiltered_TvN	SBS	3009	Sporadic_OV
GCPA065T1_Vs_GCPA065S1_twicefiltered_TvN	SBS	2623	Sporadic_OV
GCPA066T1_Vs_GCPA066S1_twicefiltered_TvN	SBS	2692	Sporadic_OV
SA006T2	SBS	33230	XP-C_Leuk
SA008T6	SBS	37783	XP-C_Leuk
SA009T1	SBS	36745	XP-C_Leuk
SA010T2	SBS	17685	XP-C_Leuk
SA011T2	SBS	17274	XP-C_Leuk
SA012T2	SBS	33821	XP-C_Leuk
x05_SA014_T01_OV_D1_00x_Vs_x05_SA014_N02_Blood_D1_00x_twicefiltered_TvN	SBS	18623	XP-C_OV
x05_SA015_T01_OV_D1_00x_Vs_x05_SA015_N02_CELL_D1_00x_twicefiltered_TvN	SBS	25294	XP-C_OV
x05_SA015_T03_OV_D1_00x_Vs_x05_SA015_N02_CELL_D1_00x_twicefiltered_TvN	SBS	33356	XP-C_OV

## Sheet: Figure 1c Mutational profiles
Sample	Cohort	Tissue	A[C>A]A	A[C>A]C	A[C>A]G	A[C>A]T	A[C>G]A	A[C>G]C	A[C>G]G	A[C>G]T	A[C>T]A	A[C>T]C	A[C>T]G	A[C>T]T	A[T>A]A	A[T>A]C	A[T>A]G	A[T>A]T	A[T>C]A	A[T>C]C	A[T>C]G	A[T>C]T	A[T>G]A	A[T>G]C	A[T>G]G	A[T>G]T	C[C>A]A	C[C>A]C	C[C>A]G	C[C>A]T	C[C>G]A	C[C>G]C	C[C>G]G	C[C>G]T	C[C>T]A	C[C>T]C	C[C>T]G	C[C>T]T	C[T>A]A	C[T>A]C	C[T>A]G	C[T>A]T	C[T>C]A	C[T>C]C	C[T>C]G	C[T>C]T	C[T>G]A	C[T>G]C	C[T>G]G
CPCT02030477T_Vs_CPCT02030477R_twicefiltered_TvN	Sporadic_OV	tumor	113	65	20	59	76	13	14	39	308	68	197	82	83	21	30	92	243	61	142	123	46	17	48	24	82	61	14	69	23	18	15	20	1791	252	271	595	22	108	36	41	51	140	123	83	10	18	39
CPCT02030498T_Vs_CPCT02030498R_twicefiltered_TvN	Sporadic_OV	tumor	151	188	20	158	91	45	17	85	303	118	212	168	88	45	58	113	223	68	153	147	45	14	48	25	153	166	22	220	32	27	13	41	157	588	156	447	168	207	174	276	71	123	110	112	21	18	38
GCPA002T1_Vs_GCPA002S1_twicefiltered_TvN	Sporadic_OV	tumor	167	150	17	128	130	55	16	115	239	127	200	131	77	59	65	98	193	79	130	153	142	31	199	556	219	225	36	332	72	46	25	90	118	652	160	442	150	150	193	223	75	106	117	129	104	61	246
GCPA005T1_Vs_GCPA005B1_twicefiltered_TvN	Sporadic_OV	tumor	106	79	17	73	60	23	11	37	185	78	163	104	57	42	55	85	137	45	78	101	101	21	141	439	126	115	17	138	15	21	7	30	62	57	102	96	38	59	26	56	32	52	45	43	89	36	173
GCPA006T1_Vs_GCPA006B1_twicefiltered_TvN	Sporadic_OV	tumor	628	183	103	288	350	137	90	210	882	424	722	705	193	207	184	279	1010	749	307	578	323	129	273	433	506	285	112	470	39	22	9	23	380	250	379	490	215	158	157	271	679	342	244	676	64	34	123
GCPA008T2_Vs_GCPA008B1_twicefiltered_TvN	Sporadic_OV	tumor	142	85	18	86	74	30	14	49	231	109	219	133	66	56	64	69	167	60	115	148	114	32	116	398	132	153	58	191	28	20	14	29	90	85	146	109	25	71	51	59	66	63	106	90	80	40	187
GCPA008T3_Vs_GCPA008B1_twicefiltered_TvN	Sporadic_OV	tumor	144	71	12	109	53	23	6	38	156	83	146	102	59	41	49	52	118	37	77	107	63	19	103	309	89	52	21	71	18	24	7	25	65	59	98	73	22	47	33	48	34	47	58	46	61	30	173
GCPA011T1I_Vs_GCPA011B1_twicefiltered_TvN	Sporadic_OV	tumor	105	58	9	68	35	9	6	19	124	45	95	75	42	19	40	58	69	32	46	60	19	5	20	12	72	57	11	55	5	21	5	19	43	55	56	80	21	28	23	63	23	41	25	34	6	6	22
GCPA011T1II_Vs_GCPA011B1_twicefiltered_TvN	Sporadic_OV	tumor	183	78	15	122	43	15	8	29	149	57	106	97	48	28	46	72	95	33	58	66	59	15	98	427	83	80	14	78	12	22	7	23	52	66	76	102	31	41	27	68	27	29	30	37	52	37	161
GCPA011T2_Vs_GCPA011B1_twicefiltered_TvN	Sporadic_OV	tumor	124	138	11	84	46	15	5	34	133	72	119	94	48	32	49	62	71	43	52	71	22	5	20	14	129	100	16	263	17	26	5	36	105	563	75	470	83	109	84	175	36	58	34	63	9	9	32
GCPA011T5I_Vs_GCPA011B1_twicefiltered_TvN	Sporadic_OV	tumor	209	107	14	142	105	26	29	92	294	147	225	218	75	55	60	103	212	108	208	156	31	21	56	51	134	113	35	151	25	28	11	38	124	154	141	217	60	119	69	116	91	109	124	101	14	18	56
GCPA011T5V_Vs_GCPA011B1_twicefiltered_TvN	Sporadic_OV	tumor	157	88	9	106	83	18	17	57	222	108	179	173	72	44	51	68	168	80	157	132	21	21	43	36	132	109	27	149	24	26	12	36	128	321	108	302	91	138	93	142	67	67	109	83	18	23	33
GCPA011T5X_Vs_GCPA011B1_twicefiltered_TvN	Sporadic_OV	tumor	252	214	23	168	142	41	30	105	388	160	264	264	108	68	74	131	259	117	227	182	46	29	56	56	330	292	62	461	45	46	18	51	185	616	195	511	153	201	131	270	114	134	176	137	17	28	58
GCPA011T5XX_Vs_GCPA011B1_twicefiltered_TvN	Sporadic_OV	tumor	237	111	23	142	121	26	37	96	367	168	287	243	91	74	58	99	254	122	218	186	49	31	65	58	353	390	82	492	30	39	15	37	143	411	159	349	92	158	98	182	130	113	155	140	24	25	64
GCPA013T1_Vs_GPCA013B1_twicefiltered_TvN	Sporadic_OV	tumor	149	92	22	98	41	26	7	29	139	75	167	104	45	47	47	82	118	49	54	100	30	9	44	82	105	84	18	95	11	23	4	22	77	76	91	91	31	42	21	66	32	39	39	50	18	14	46
GCPA013T2II_Vs_GPCA013B1_twicefiltered_TvN	Sporadic_OV	tumor	144	89	26	86	74	32	15	64	224	124	228	165	72	41	57	82	192	73	166	149	33	20	45	30	140	118	28	120	17	24	13	30	92	78	161	125	39	88	40	61	70	75	112	85	14	14	25
GCPA013T2IV_Vs_GPCA013B1_twicefiltered_TvN	Sporadic_OV	tumor	138	81	19	71	114	32	16	101	321	129	309	187	87	56	64	119	235	110	211	180	39	25	57	62	222	255	48	269	22	31	13	30	125	82	181	170	42	86	46	71	104	112	162	157	19	16	47
GCPA013T2V_Vs_GPCA013B1_twicefiltered_TvN	Sporadic_OV	tumor	154	94	24	88	90	30	16	72	229	105	218	174	74	35	67	88	213	93	181	154	41	22	65	21	116	99	22	85	17	35	14	37	129	85	143	142	40	69	46	72	71	87	106	100	8	17	29
GCPA013T2VI_Vs_GPCA013B1_twicefiltered_TvN	Sporadic_OV	tumor	133	85	25	83	78	37	19	64	229	90	213	153	69	46	54	76	212	92	184	137	35	17	52	35	127	124	28	113	17	24	18	28	100	80	142	128	40	62	45	57	66	70	116	98	13	10	36
GCPA016T1II_Vs_GCPA016B1_twicefiltered_TvN	Sporadic_OV	tumor	170	108	31	124	106	41	24	104	255	133	243	223	96	56	77	112	247	97	172	188	30	18	57	43	144	133	34	168	43	37	10	49	125	91	175	163	58	105	78	108	88	98	125	114	19	15	39
GCPA021T2_Vs_GCPA021B2_twicefiltered_TvN	Sporadic_OV	tumor	87	33	15	55	48	13	8	39	104	53	127	88	34	19	25	29	77	31	61	74	15	5	20	18	78	33	8	54	14	11	5	19	54	44	71	91	17	33	21	29	28	24	31	37	2	7	20
GCPA022T1I_Vs_GCPA022B1_twicefiltered_TvN	Sporadic_OV	tumor	70	31	6	34	33	8	2	24	84	49	71	49	20	17	25	27	70	32	42	63	11	9	17	9	66	31	9	45	11	6	2	16	38	41	46	59	10	28	24	27	16	26	34	27	3	5	13
GCPA022T1II_Vs_GCPA022B1_twicefiltered_TvN	Sporadic_OV	tumor	74	31	12	44	36	7	3	23	114	41	76	61	37	23	24	25	77	23	61	55	9	10	19	13	46	26	9	26	9	13	3	11	46	35	54	59	17	26	20	28	21	24	34	33	2	4	15
GCPA023T1I_Vs_GCPA023B1_twicefiltered_TvN	Sporadic_OV	tumor	84	57	14	63	39	15	12	39	140	62	111	75	34	30	44	38	105	30	71	93	25	12	26	22	65	63	11	53	12	11	7	11	54	58	76	72	20	47	25	43	32	38	52	39	4	4	14
GCPA023T2I_Vs_GCPA023B1_twicefiltered_TvN	Sporadic_OV	tumor	103	50	13	54	63	15	13	42	201	75	119	81	50	25	30	42	153	36	92	102	24	17	39	25	61	65	16	43	18	14	7	21	67	68	92	81	22	64	27	34	41	38	76	53	5	7	22
GCPA024T1I_Vs_GCPA024B1_twicefiltered_TvN	Sporadic_OV	tumor	83	51	9	60	35	7	10	30	100	38	101	54	37	23	36	24	86	28	56	52	26	8	19	37	75	75	9	54	11	7	4	16	36	41	53	55	9	37	23	35	20	25	32	31	5	8	21
GCPA030T1III_Vs_GPCA030B1_twicefiltered_TvN	Sporadic_OV	tumor	102	68	13	91	52	14	15	27	131	47	136	68	36	19	33	52	85	39	55	79	20	7	12	15	60	81	11	58	12	11	7	22	44	57	93	71	27	44	36	47	32	35	36	39	8	11	16
GCPA031T1I_Vs_GCPA031B1_twicefiltered_TvN	Sporadic_OV	tumor	85	53	26	58	41	11	4	20	101	57	103	85	33	31	38	28	68	32	54	65	12	4	21	20	74	80	8	57	11	19	3	17	29	48	56	72	17	32	24	39	17	28	29	29	8	5	11
GCPA032T1_Vs_GCPA032B1_twicefiltered_TvN	Sporadic_OV	tumor	80	54	11	47	41	8	6	24	106	40	109	82	31	28	26	45	73	32	57	67	15	1	11	13	66	35	7	58	9	9	4	20	50	48	66	76	26	29	24	40	20	30	29	26	4	9	19
GCPA044T1_Vs_GCPA044B1_twicefiltered_TvN	Sporadic_OV	tumor	65	36	10	41	27	5	5	18	71	32	96	62	24	18	20	29	62	17	63	48	13	4	12	15	46	22	11	28	11	12	7	13	38	44	65	50	16	13	16	25	17	24	24	20	2	7	10
GCPA048T1_Vs_GCPA048B1_twicefiltered_TvN	Sporadic_OV	tumor	48	20	8	26	23	9	4	18	79	34	81	29	12	13	18	24	67	20	46	51	14	5	16	15	32	23	2	18	11	7	1	16	44	32	54	51	18	28	20	5	22	21	35	25	8	7	11
GCPA049T1_Vs_GCPA049B1_twicefiltered_TvN	Sporadic_OV	tumor	156	106	21	110	66	30	12	50	187	66	126	114	50	46	48	92	154	53	79	129	32	11	54	37	105	80	21	97	21	27	11	27	62	79	86	100	33	69	37	89	45	56	59	51	11	15	33
GCPA050T1_Vs_GCPA050S1_twicefiltered_TvN	Sporadic_OV	tumor	45	50	10	27	21	16	7	14	76	35	70	36	24	19	17	28	66	25	33	44	12	3	14	13	36	33	5	16	7	6	5	13	29	26	49	39	9	20	11	25	23	20	20	28	4	5	9
GCPA051T1_Vs_GCPA051B1_twicefiltered_TvN	Sporadic_OV	tumor	80	54	10	65	48	8	4	16	115	43	107	63	23	18	20	35	62	26	44	60	13	3	10	11	51	49	9	31	7	13	1	18	35	50	77	68	23	24	31	27	14	17	21	29	2	6	6
GCPA052T1III_Vs_GCPA052B1_twicefiltered_TvN	Sporadic_OV	tumor	78	55	10	52	25	14	2	32	98	51	126	63	35	14	26	37	79	29	44	83	17	5	20	30	49	52	8	58	11	9	10	7	53	38	65	67	12	31	21	29	30	27	27	27	6	7	26
GCPA053T1_Vs_GCPA053S1_twicefiltered_TvN	Sporadic_OV	tumor	76	57	7	66	36	9	4	18	90	42	104	59	25	18	41	45	74	31	49	67	10	4	11	10	66	60	4	67	10	5	5	12	42	38	64	69	28	37	26	42	24	25	26	19	2	2	16
GCPA054T1_Vs_GCPA054B1_twicefiltered_TvN	Sporadic_OV	tumor	134	118	21	129	79	18	8	38	192	74	187	111	60	43	54	67	122	41	85	117	24	15	32	26	107	93	19	83	25	20	9	28	69	97	121	154	37	50	45	74	24	51	47	46	9	3	32
GCPA055T1_Vs_GCPA055B1_twicefiltered_TvN	Sporadic_OV	tumor	80	51	6	43	40	8	3	25	127	58	98	84	37	25	27	38	88	32	61	81	49	5	50	81	57	46	8	68	13	13	5	11	50	38	68	71	19	39	26	61	15	42	37	30	20	9	51
GCPA057T1_Vs_GCPA057S1_twicefiltered_TvN	Sporadic_OV	tumor	97	41	7	42	44	16	9	37	133	75	198	66	39	18	22	31	115	40	85	84	17	10	20	15	57	36	10	27	12	17	13	18	51	52	120	73	17	39	21	26	24	36	47	38	6	4	19
GCPA058T1_Vs_GCPA058S1_twicefiltered_TvN	Sporadic_OV	tumor	107	54	16	78	40	7	6	29	112	55	138	91	31	24	44	53	77	27	41	70	21	10	20	19	88	61	14	59	18	13	2	20	39	50	87	89	27	33	17	55	25	29	26	20	2	5	19
GCPA059T1_Vs_GCPA059S1_twicefiltered_TvN	Sporadic_OV	tumor	123	68	14	95	62	19	9	26	176	64	141	108	43	31	36	55	93	33	60	100	19	7	25	25	122	67	21	78	8	23	12	27	46	64	82	103	26	41	25	67	21	44	27	31	4	3	13
GCPA060T1_Vs_GCPA060S1_twicefiltered_TvN	Sporadic_OV	tumor	76	56	17	61	32	17	5	28	77	43	92	48	33	44	36	40	93	38	65	89	19	10	25	15	43	42	14	37	20	21	3	13	40	45	73	75	19	34	34	39	27	48	36	34	8	8	17
GCPA061T1_Vs_GCPA061S1_twicefiltered_TvN	Sporadic_OV	tumor	82	35	13	53	38	13	13	33	110	55	103	77	21	26	19	29	83	29	71	71	18	5	26	11	67	28	6	35	15	15	6	23	59	48	70	91	12	33	15	23	33	26	35	41	5	6	10
GCPA065T1_Vs_GCPA065S1_twicefiltered_TvN	Sporadic_OV	tumor	54	30	9	47	29	10	3	19	77	46	84	58	23	25	28	23	70	27	77	66	15	4	12	8	51	34	17	39	15	12	6	14	35	46	63	66	21	34	23	27	26	29	42	24	6	11	17
GCPA066T1_Vs_GCPA066S1_twicefiltered_TvN	Sporadic_OV	tumor	77	38	12	42	37	12	7	19	119	46	109	48	25	13	31	27	97	17	61	47	15	4	19	18	46	27	8	36	10	10	9	11	28	37	60	47	18	42	11	18	23	24	41	27	1	7	12
MSH19i2	XPV	ips	67	9	8	23	19	5	6	11	59	39	22	49	11	2	5	14	54	12	31	27	5	3	9	9	59	19	9	47	13	11	3	9	59	44	17	89	7	14	9	14	11	12	11	19	6	6	10
MSH20i1	XPC	ips	145	109	23	141	92	48	31	69	163	67	30	134	47	39	68	74	48	32	57	74	27	7	53	26	155	84	25	116	39	24	13	32	64	65	30	160	51	68	69	94	39	51	47	33	11	15	56
MSH21i1	XPC	ips	152	75	23	116	97	32	26	66	147	62	26	145	39	34	53	63	59	40	60	65	24	9	62	36	144	75	25	110	37	21	12	46	81	45	28	158	55	61	67	80	42	56	69	38	12	21	45
MSH22i1	Control	ips	40	17	5	22	31	15	5	16	62	30	36	47	15	21	19	16	43	21	59	63	4	7	11	8	41	16	14	22	15	17	6	16	44	42	33	64	11	17	21	17	24	12	44	20	5	10	11
MSH23i3	Control	ips	47	13	2	22	18	17	3	17	58	27	26	49	15	14	11	8	27	15	27	37	3	6	3	9	42	18	4	31	9	13	8	11	52	38	16	63	11	17	14	8	16	11	37	20	8	5	9
MSH25i3	Control	ips	76	23	14	49	38	38	18	33	64	67	34	71	25	35	28	34	94	48	98	123	12	11	26	25	88	24	21	43	40	40	20	17	113	139	63	151	25	45	57	28	52	44	149	63	14	21	16
MSH26i3	Control	ips	66	17	6	31	19	14	1	16	67	30	28	48	10	11	14	13	32	11	41	49	8	8	13	11	60	26	12	41	9	10	11	13	46	48	31	73	16	13	12	13	17	20	34	18	8	7	18
MSH27i1	XPG	ips	81	30	17	58	41	21	6	19	109	56	35	65	17	22	29	28	50	33	61	72	16	16	16	13	73	34	11	43	21	23	5	19	128	81	38	132	18	25	31	12	25	31	70	31	4	20	17
MSH29i1	Control	ips	42	19	4	12	16	16	8	17	53	34	30	43	15	13	15	9	37	16	37	53	9	8	13	11	36	16	5	20	17	17	7	9	49	33	24	52	9	22	19	15	16	25	28	28	5	9	8
MSH2i1	XPA	ips	106	38	18	37	34	20	14	24	87	45	27	66	45	33	34	34	63	26	51	61	10	7	13	9	84	27	6	39	19	26	4	22	82	73	35	105	37	50	24	23	26	17	48	17	10	9	15
MSH30i3	XPD	ips	47	19	6	22	22	10	7	14	66	34	18	35	19	13	23	15	41	16	47	51	4	4	8	9	51	22	6	28	13	16	8	19	52	47	28	64	10	25	24	18	26	22	32	27	4	2	8
MSH31i3	Control	ips	67	18	10	34	31	23	8	17	94	43	38	63	17	22	26	23	58	39	59	74	4	9	20	21	82	30	13	26	26	19	10	16	77	49	53	68	23	37	43	23	34	27	95	40	8	9	16
MSH32i2	XPG	ips	25	14	3	16	9	4	4	14	37	16	14	28	14	9	7	14	19	9	25	27	5	1	5	7	29	19	9	21	8	11	4	10	32	35	11	62	11	12	18	15	10	11	25	17	3	3	9
MSH33i2	Control	ips	59	13	7	38	25	13	6	10	55	34	19	37	12	10	11	15	28	5	37	33	4	2	8	14	51	12	8	38	16	13	7	11	44	34	32	50	8	21	19	15	13	19	29	17	10	5	6
MSH34i2	XPG	ips	65	32	9	44	24	22	9	18	56	41	22	57	17	12	17	19	35	26	51	54	10	4	13	17	60	32	9	39	13	13	4	20	53	53	29	93	14	17	18	14	27	15	34	27	3	10	11
MSH36i5	Control	ips	67	13	4	35	11	2	4	11	41	24	19	23	10	1	3	9	9	3	12	14	0	2	3	5	59	11	1	28	8	7	3	3	24	27	15	37	5	4	6	6	5	11	10	10	5	4	3
MSH37i2	XPD	ips	87	44	6	45	24	19	10	27	80	43	31	78	25	36	19	27	62	33	49	86	4	4	22	8	76	32	14	45	26	18	12	19	74	59	46	115	19	31	30	23	25	25	44	37	6	10	12
MSH39i2	Control	ips	55	15	7	27	24	7	3	15	50	34	18	55	12	9	12	11	31	8	25	24	2	2	12	9	50	15	6	33	10	10	4	5	36	39	21	48	11	14	7	11	11	17	14	18	2	6	9
MSH40i2	XPC	ips	885	751	111	934	579	203	110	500	940	404	44	1446	215	223	246	345	139	234	136	203	120	41	261	115	769	409	69	645	111	53	34	131	187	149	30	891	255	194	264	371	56	180	58	64	21	40	170
MSH41i2	XPC	ips	709	558	89	718	461	157	73	376	782	296	49	1067	157	180	202	272	130	172	134	179	92	40	196	90	619	341	66	492	88	50	35	92	149	84	33	690	224	155	284	316	55	156	67	61	32	21	147
MSH42i1	XPC	ips	143	31	19	70	34	17	14	17	81	55	22	70	14	9	13	24	44	12	39	37	13	3	13	9	84	34	13	77	17	8	6	16	82	68	37	95	18	23	17	35	24	14	27	19	3	6	14
MSH43i2	XPG	ips	89	20	6	25	19	5	3	9	44	27	11	31	13	9	12	10	18	7	21	20	7	1	11	7	55	4	12	31	5	9	5	7	35	42	18	62	5	5	7	7	12	14	12	14	2	2	8
MSH45i3	Control	ips	51	6	3	24	16	6	3	6	40	19	21	29	8	4	8	13	22	10	20	29	4	3	5	6	44	22	7	23	7	4	3	14	35	15	15	40	4	9	4	7	9	13	10	17	5	1	7
MSH52i2	Control	ips	82	16	3	37	26	7	3	17	76	45	19	50	12	9	10	12	40	12	32	40	4	7	10	12	65	20	7	39	6	13	2	11	65	44	20	66	8	7	15	8	19	14	24	14	1	3	8
MSH53i3	Control	ips	56	9	3	22	16	3	1	12	45	22	21	36	13	9	8	11	26	10	13	15	2	1	5	7	52	16	2	20	6	6	2	5	30	30	15	36	7	5	8	5	14	15	13	10	3	1	7
MSH58i1	Control	ips	72	14	4	31	26	7	5	16	61	29	22	36	19	9	17	19	31	11	36	30	3	2	7	6	46	15	8	23	17	10	5	7	48	44	31	61	11	16	18	13	13	14	29	18	2	7	8
MSH59i2	Control	ips	58	13	2	21	16	16	6	17	55	25	24	35	13	14	18	23	25	18	32	40	6	12	14	8	53	11	11	32	26	15	13	14	49	37	15	45	15	19	24	18	11	19	50	25	6	16	5
MSH61i1	Control	ips	72	19	5	28	31	19	11	18	90	67	45	62	20	20	25	21	41	23	47	41	13	5	14	14	58	16	7	31	16	14	3	19	68	60	32	91	21	15	27	13	18	25	35	25	10	10	11
MSH62i5	Control	ips	69	25	2	22	26	6	4	16	66	54	33	44	12	17	17	17	48	6	34	54	5	5	10	5	51	11	5	35	13	4	5	9	51	39	20	74	12	11	15	10	16	19	25	19	6	4	9
MSH63i1	Control	ips	49	17	6	19	19	3	2	13	56	34	37	44	14	11	12	10	28	10	18	28	3	5	8	4	34	10	4	21	8	12	3	5	44	39	23	57	7	11	10	7	14	17	12	19	3	1	5
MSH64i5	Control	ips	30	16	2	14	13	3	6	11	40	32	28	29	10	12	9	8	13	10	17	14	4	3	5	5	29	10	4	16	7	4	1	8	33	24	18	57	7	4	7	11	10	12	16	4	3	5	8
MSH85i5	XPV	ips	20	6	2	16	10	1	1	9	41	28	15	37	9	4	9	5	23	9	27	27	1	2	3	6	37	2	2	18	7	7	2	11	37	23	20	53	7	3	5	4	12	3	12	5	5	3	8
MSH86i5	XPB	ips	56	23	6	30	22	10	3	15	53	22	27	46	10	24	13	19	40	17	20	32	11	6	7	6	40	19	6	37	11	16	1	14	52	46	20	75	9	12	9	15	12	16	13	15	2	7	12
MSH87i1	Control	ips	28	10	1	8	9	2	4	4	52	22	23	30	3	13	11	11	22	8	18	25	4	2	3	3	19	11	4	9	5	6	0	5	32	41	13	76	6	6	9	7	8	8	8	8	3	3	3
MSH91i1	XPE	ips	30	21	5	14	28	6	2	22	65	33	25	54	11	12	9	15	37	17	26	41	2	2	7	7	30	16	2	15	9	5	0	11	43	32	20	82	6	12	4	3	7	17	13	15	3	6	5
MSH92i1	XPV	ips	38	6	2	32	10	5	3	7	22	17	22	22	6	5	3	7	20	4	16	22	1	1	2	4	38	7	2	30	5	0	3	4	14	22	13	44	3	0	2	5	12	8	6	8	1	0	1
MSH93i6	XPD	ips	55	14	7	16	13	12	3	9	46	30	20	34	9	11	11	17	28	10	23	30	5	4	6	10	48	14	11	27	4	12	5	11	38	46	18	42	3	12	7	10	10	12	21	13	1	10	8
MSH95i4	XPD	ips	155	38	14	74	21	13	7	17	69	38	32	54	25	14	23	21	57	18	39	63	14	7	11	19	134	41	11	76	11	16	9	14	82	79	43	105	13	22	24	24	33	36	51	33	5	5	8
MSH97i1	XPD	ips	19	5	1	5	7	3	2	5	12	11	8	13	5	2	4	5	10	4	7	8	0	1	5	2	11	5	0	13	2	5	1	4	13	22	6	26	5	2	4	8	1	7	2	8	0	1	1
MSH98i6	Control	ips	62	9	4	31	18	5	4	11	47	36	19	30	14	10	6	8	34	14	23	16	3	5	7	6	37	9	7	22	10	9	2	7	34	27	30	48	6	3	6	8	10	9	12	12	2	4	4
SA002T2	XP-C_Rhabdo	XP-C tumor	300	258	50	397	114	53	15	117	200	70	24	281	65	63	80	129	52	69	13	62	22	12	44	44	162	85	19	193	10	7	2	10	13	8	5	121	58	46	63	131	22	43	4	22	6	0	17
SA006T2	XP-C_Leuk	XP-C tumor	1520	1360	153	1566	834	324	132	807	1572	654	182	2065	370	356	332	579	272	341	206	291	177	72	339	208	926	558	90	788	100	76	50	137	155	149	78	1042	340	330	358	534	60	324	50	88	43	27	206
SA007T3	XP-C_Breast_Sarc	XP-C tumor	187	104	35	171	82	21	26	48	176	26	47	131	63	36	63	116	78	39	24	88	27	5	36	18	127	82	24	118	6	6	4	5	38	27	27	106	46	47	65	148	21	72	11	29	2	6	15
SA008T6	XP-C_Leuk	XP-C tumor	1730	1624	191	1998	930	348	152	995	1717	682	152	2335	408	384	384	607	257	449	168	281	205	84	358	199	1162	693	76	1041	137	87	47	153	148	140	59	1188	416	374	433	633	48	326	67	71	61	57	232
SA009T1	XP-C_Leuk	XP-C tumor	1637	1462	130	1828	933	377	153	945	1808	665	194	2297	438	388	387	608	303	401	180	317	201	68	396	202	949	606	74	926	157	93	60	148	150	123	94	1082	381	405	358	607	52	336	78	83	69	54	264
SA010T2	XP-C_Leuk	XP-C tumor	836	703	89	861	449	151	80	398	845	319	97	1115	211	183	209	281	136	190	102	120	91	31	193	80	490	297	33	469	69	42	28	92	75	62	36	600	192	158	169	259	27	180	40	29	16	18	125
SA011T2	XP-C_Leuk	XP-C tumor	803	716	86	869	384	138	67	383	832	290	191	1058	196	188	177	294	132	190	75	134	76	39	156	82	557	302	38	458	54	33	34	52	64	61	121	564	183	163	171	274	27	171	33	35	20	21	95
SA012T2	XP-C_Leuk	XP-C tumor	1559	1411	161	1630	787	276	132	816	1564	618	166	1935	363	390	371	586	236	356	94	236	158	61	348	177	1100	630	78	944	97	58	20	108	138	123	47	1122	385	383	382	635	50	314	48	61	36	26	181
x05_SA014_T01_OV_D1_00x_Vs_x05_SA014_N02_Blood_D1_00x_twicefiltered_TvN	XP-C_OV	XP-C tumor	977	880	121	1191	366	133	66	330	763	238	80	892	282	260	222	333	195	213	106	160	90	38	149	62	584	364	58	562	32	30	23	53	52	53	64	466	255	191	231	383	41	144	41	44	13	16	86
x05_SA015_T01_OV_D1_00x_Vs_x05_SA015_N02_CELL_D1_00x_twicefiltered_TvN	XP-C_OV	XP-C tumor	1439	1077	173	1522	576	175	126	543	1230	420	143	1391	275	185	328	366	270	282	202	260	95	38	194	87	920	335	100	715	68	41	32	94	99	68	85	543	310	154	316	290	61	161	66	78	23	21	122
x05_SA015_T03_OV_D1_00x_Vs_x05_SA015_N02_CELL_D1_00x_twicefiltered_TvN	XP-C_OV	XP-C tumor	1701	1401	192	1910	675	222	133	618	1556	582	186	1847	390	365	418	533	335	383	209	291	134	39	258	110	1161	559	117	970	76	51	35	106	139	114	100	898	406	295	424	560	72	285	71	87	24	39	164
[truncated: 49 more columns]

## Sheet: Figure 1c MDS
Sample	PC1	PC2	PC3	Cohort	Tissue
CPCT02030477T_Vs_CPCT02030477R_twicefiltered_TvN	2.62951	1.2361	-1.45495	Sporadic_OV	tumor
CPCT02030498T_Vs_CPCT02030498R_twicefiltered_TvN	-0.0206586	0.400774	-0.204482	Sporadic_OV	tumor
GCPA002T1_Vs_GCPA002S1_twicefiltered_TvN	0.799063	0.818927	-0.584211	Sporadic_OV	tumor
GCPA005T1_Vs_GCPA005B1_twicefiltered_TvN	1.15655	1.15569	-0.629303	Sporadic_OV	tumor
GCPA006T1_Vs_GCPA006B1_twicefiltered_TvN	-0.153442	0.522125	-0.247008	Sporadic_OV	tumor
GCPA008T2_Vs_GCPA008B1_twicefiltered_TvN	0.522297	0.92197	-0.506886	Sporadic_OV	tumor
GCPA008T3_Vs_GCPA008B1_twicefiltered_TvN	0.829382	0.913445	-0.489481	Sporadic_OV	tumor
GCPA011T1I_Vs_GCPA011B1_twicefiltered_TvN	-0.613984	0.105971	0.263602	Sporadic_OV	tumor
GCPA011T1II_Vs_GCPA011B1_twicefiltered_TvN	1.42403	0.956171	-0.540415	Sporadic_OV	tumor
GCPA011T2_Vs_GCPA011B1_twicefiltered_TvN	0.970297	0.473399	-0.414908	Sporadic_OV	tumor
GCPA011T5I_Vs_GCPA011B1_twicefiltered_TvN	-0.671451	0.271761	0.021021	Sporadic_OV	tumor
GCPA011T5V_Vs_GCPA011B1_twicefiltered_TvN	-0.459718	0.254011	-0.122985	Sporadic_OV	tumor
GCPA011T5X_Vs_GCPA011B1_twicefiltered_TvN	-0.269538	0.301853	-0.0653346	Sporadic_OV	tumor
GCPA011T5XX_Vs_GCPA011B1_twicefiltered_TvN	-0.27042	0.419056	-0.0735807	Sporadic_OV	tumor
GCPA013T1_Vs_GPCA013B1_twicefiltered_TvN	-0.555796	0.169755	0.0978953	Sporadic_OV	tumor
GCPA013T2II_Vs_GPCA013B1_twicefiltered_TvN	-0.621568	0.420331	-0.11958	Sporadic_OV	tumor
GCPA013T2IV_Vs_GPCA013B1_twicefiltered_TvN	-0.349714	0.664233	-0.292392	Sporadic_OV	tumor
GCPA013T2V_Vs_GPCA013B1_twicefiltered_TvN	-0.607637	0.424246	-0.154394	Sporadic_OV	tumor
GCPA013T2VI_Vs_GPCA013B1_twicefiltered_TvN	-0.588983	0.441732	-0.171571	Sporadic_OV	tumor
GCPA016T1II_Vs_GCPA016B1_twicefiltered_TvN	-0.609624	0.440966	-0.0287928	Sporadic_OV	tumor
GCPA021T2_Vs_GCPA021B2_twicefiltered_TvN	-0.697672	0.0699815	0.030751	Sporadic_OV	tumor
GCPA022T1I_Vs_GCPA022B1_twicefiltered_TvN	-0.666817	0.248107	-0.0280167	Sporadic_OV	tumor
GCPA022T1II_Vs_GCPA022B1_twicefiltered_TvN	-0.631472	0.333231	-0.0118656	Sporadic_OV	tumor
GCPA023T1I_Vs_GCPA023B1_twicefiltered_TvN	-0.678526	0.297705	-0.0405972	Sporadic_OV	tumor
GCPA023T2I_Vs_GCPA023B1_twicefiltered_TvN	-0.547605	0.456448	-0.156335	Sporadic_OV	tumor
GCPA024T1I_Vs_GCPA024B1_twicefiltered_TvN	-0.59301	0.134537	0.0597399	Sporadic_OV	tumor
GCPA030T1III_Vs_GPCA030B1_twicefiltered_TvN	-0.547142	0.421531	0.121108	Sporadic_OV	tumor
GCPA031T1I_Vs_GCPA031B1_twicefiltered_TvN	-0.60762	0.264553	0.203983	Sporadic_OV	tumor
GCPA032T1_Vs_GCPA032B1_twicefiltered_TvN	-0.674899	0.198679	0.117936	Sporadic_OV	tumor
GCPA044T1_Vs_GCPA044B1_twicefiltered_TvN	-0.561719	0.406806	-0.0604611	Sporadic_OV	tumor
GCPA048T1_Vs_GCPA048B1_twicefiltered_TvN	-0.49264	0.495418	-0.304976	Sporadic_OV	tumor
GCPA049T1_Vs_GCPA049B1_twicefiltered_TvN	-0.652261	0.199129	0.244253	Sporadic_OV	tumor
GCPA050T1_Vs_GCPA050S1_twicefiltered_TvN	-0.466121	0.568711	-0.13729	Sporadic_OV	tumor
GCPA051T1_Vs_GCPA051B1_twicefiltered_TvN	-0.548833	0.348231	0.0900032	Sporadic_OV	tumor
GCPA052T1III_Vs_GCPA052B1_twicefiltered_TvN	-0.596107	0.285845	0.0302622	Sporadic_OV	tumor
GCPA053T1_Vs_GCPA053S1_twicefiltered_TvN	-0.594456	0.29117	0.16938	Sporadic_OV	tumor
GCPA054T1_Vs_GCPA054B1_twicefiltered_TvN	-0.643208	0.255266	0.132338	Sporadic_OV	tumor
GCPA055T1_Vs_GCPA055B1_twicefiltered_TvN	-0.330001	0.592822	-0.04174	Sporadic_OV	tumor
GCPA057T1_Vs_GCPA057S1_twicefiltered_TvN	-0.406275	0.514137	-0.348039	Sporadic_OV	tumor
GCPA058T1_Vs_GCPA058S1_twicefiltered_TvN	-0.595913	0.182437	0.202828	Sporadic_OV	tumor
GCPA059T1_Vs_GCPA059S1_twicefiltered_TvN	-0.610292	0.170836	0.286727	Sporadic_OV	tumor
GCPA060T1_Vs_GCPA060S1_twicefiltered_TvN	-0.528877	0.460666	-0.0852959	Sporadic_OV	tumor
GCPA061T1_Vs_GCPA061S1_twicefiltered_TvN	-0.558846	0.393636	-0.13063	Sporadic_OV	tumor
GCPA065T1_Vs_GCPA065S1_twicefiltered_TvN	-0.60102	0.3386	-0.105294	Sporadic_OV	tumor
GCPA066T1_Vs_GCPA066S1_twicefiltered_TvN	-0.502586	0.453395	-0.143639	Sporadic_OV	tumor
MSH19i2	0.308255	-0.817717	-0.205611	XPV	ips
MSH20i1	-0.137836	-0.20797	0.536413	XPC	ips
MSH21i1	-0.184089	-0.398623	0.396376	XPC	ips
MSH22i1	-0.48236	-0.272953	-0.247884	Control	ips
MSH23i3	-0.166145	-0.657348	-0.177499	Control	ips
MSH25i3	0.110858	-0.146046	-0.597848	Control	ips
MSH26i3	-0.0980619	-0.757646	-0.14772	Control	ips
MSH27i1	-0.297825	-0.51511	-0.184371	XPG	ips
MSH29i1	-0.269305	-0.539936	-0.245344	Control	ips
MSH2i1	-0.222486	-0.548736	-0.0737687	XPA	ips
MSH30i3	-0.273713	-0.619764	-0.221464	XPD	ips
MSH31i3	-0.33113	-0.209484	-0.271209	Control	ips
MSH32i2	-0.267564	-0.228866	-0.177843	XPG	ips
MSH33i2	-0.24003	-0.65781	-0.0417596	Control	ips
MSH34i2	-0.372988	-0.557323	0.0137531	XPG	ips
MSH36i5	1.08645	-0.840361	-0.208928	Control	ips
MSH37i2	-0.294571	-0.663283	-0.0235661	XPD	ips
MSH39i2	0.140376	-0.805517	-0.0283464	Control	ips
MSH40i2	0.548092	0.0567929	0.804301	XPC	ips
MSH41i2	0.447384	0.00646968	0.797546	XPC	ips
MSH42i1	0.717776	-0.88756	-0.122144	XPC	ips
MSH43i2	0.768604	-0.90426	-0.214452	XPG	ips
MSH45i3	0.650364	-0.862186	-0.236747	Control	ips
MSH52i2	0.357269	-0.878547	-0.161257	Control	ips
MSH53i3	0.433576	-0.82877	-0.0997915	Control	ips
MSH58i1	0.0825925	-0.804747	-0.168575	Control	ips
MSH59i2	0.151788	-0.65967	-0.260092	Control	ips
MSH61i1	-0.276339	-0.621745	-0.12981	Control	ips
MSH62i5	-0.326933	-0.577596	-0.0587032	Control	ips
MSH63i1	-0.210754	-0.522071	-0.166485	Control	ips
MSH64i5	-0.327704	-0.399397	0.0120296	Control	ips
MSH85i5	-0.170358	-0.515637	-0.204388	XPV	ips
MSH86i5	-0.25612	-0.616266	0.00613499	XPB	ips
MSH87i1	0.0731701	0.00772388	-0.303502	Control	ips
MSH91i1	-0.195532	0.0262089	-0.0989078	XPE	ips
MSH92i1	0.779191	-0.804423	-0.206705	XPV	ips
MSH93i6	0.113742	-0.757515	-0.176859	XPD	ips
MSH95i4	1.04961	-0.871997	-0.320584	XPD	ips
MSH97i1	0.568055	-0.767387	-0.293892	XPD	ips
MSH98i6	0.370994	-0.822591	-0.138597	Control	ips
SA002T2	1.10265	0.282921	0.852254	XP-C_Rhabdo	XP-C tumor
SA006T2	0.680047	0.277373	0.86502	XP-C_Leuk	XP-C tumor
SA007T3	0.487833	0.33323	0.583384	XP-C_Breast_Sarc	XP-C tumor
SA008T6	0.830133	0.260813	0.882477	XP-C_Leuk	XP-C tumor
SA009T1	0.72466	0.284504	0.867904	XP-C_Leuk	XP-C tumor
SA010T2	0.724248	0.242845	0.867732	XP-C_Leuk	XP-C tumor
SA011T2	0.663347	0.245491	0.873257	XP-C_Leuk	XP-C tumor
SA012T2	0.747781	0.218133	0.879119	XP-C_Leuk	XP-C tumor
x05_SA014_T01_OV_D1_00x_Vs_x05_SA014_N02_Blood_D1_00x_twicefiltered_TvN	0.92924	0.275904	0.872679	XP-C_OV	XP-C tumor
x05_SA015_T01_OV_D1_00x_Vs_x05_SA015_N02_CELL_D1_00x_twicefiltered_TvN	0.806916	0.146224	0.847125	XP-C_OV	XP-C tumor
x05_SA015_T03_OV_D1_00x_Vs_x05_SA015_N02_CELL_D1_00x_twicefiltered_TvN	0.742156	0.187832	0.879775	XP-C_OV	XP-C tumor

## Sheet: Figure 1d
Sample	Mutation Type	TRB	Cohort
CPCT02030477T_Vs_CPCT02030477R_twicefiltered_TvN	C>A	1.06957	Sporadic_OV
CPCT02030477T_Vs_CPCT02030477R_twicefiltered_TvN	T>G	0.751479	Sporadic_OV
CPCT02030477T_Vs_CPCT02030477R_twicefiltered_TvN	C>T	1.05338	Sporadic_OV
CPCT02030477T_Vs_CPCT02030477R_twicefiltered_TvN	C>G	1.18571	Sporadic_OV
CPCT02030477T_Vs_CPCT02030477R_twicefiltered_TvN	T>A	0.880952	Sporadic_OV
CPCT02030477T_Vs_CPCT02030477R_twicefiltered_TvN	T>C	1.12338	Sporadic_OV
CPCT02030498T_Vs_CPCT02030498R_twicefiltered_TvN	T>A	1.28155	Sporadic_OV
CPCT02030498T_Vs_CPCT02030498R_twicefiltered_TvN	T>G	0.633803	Sporadic_OV
CPCT02030498T_Vs_CPCT02030498R_twicefiltered_TvN	C>G	0.991453	Sporadic_OV
CPCT02030498T_Vs_CPCT02030498R_twicefiltered_TvN	C>A	1.21795	Sporadic_OV
CPCT02030498T_Vs_CPCT02030498R_twicefiltered_TvN	C>T	1.43249	Sporadic_OV
CPCT02030498T_Vs_CPCT02030498R_twicefiltered_TvN	T>C	1.00315	Sporadic_OV
GCPA002T1_Vs_GCPA002S1_twicefiltered_TvN	C>G	1.05419	Sporadic_OV
GCPA002T1_Vs_GCPA002S1_twicefiltered_TvN	T>C	1.05426	Sporadic_OV
GCPA002T1_Vs_GCPA002S1_twicefiltered_TvN	T>A	1.32701	Sporadic_OV
GCPA002T1_Vs_GCPA002S1_twicefiltered_TvN	C>A	1.40517	Sporadic_OV
GCPA002T1_Vs_GCPA002S1_twicefiltered_TvN	T>G	0.899189	Sporadic_OV
GCPA002T1_Vs_GCPA002S1_twicefiltered_TvN	C>T	1.36821	Sporadic_OV
GCPA005T1_Vs_GCPA005B1_twicefiltered_TvN	C>T	1.1	Sporadic_OV
GCPA005T1_Vs_GCPA005B1_twicefiltered_TvN	C>G	0.949153	Sporadic_OV
GCPA005T1_Vs_GCPA005B1_twicefiltered_TvN	T>A	1.2	Sporadic_OV
GCPA005T1_Vs_GCPA005B1_twicefiltered_TvN	T>G	0.824074	Sporadic_OV
GCPA005T1_Vs_GCPA005B1_twicefiltered_TvN	T>C	1.08197	Sporadic_OV
GCPA005T1_Vs_GCPA005B1_twicefiltered_TvN	C>A	1.13242	Sporadic_OV
GCPA006T1_Vs_GCPA006B1_twicefiltered_TvN	T>G	0.871261	Sporadic_OV
GCPA006T1_Vs_GCPA006B1_twicefiltered_TvN	C>G	1.30916	Sporadic_OV
GCPA006T1_Vs_GCPA006B1_twicefiltered_TvN	C>A	1.03717	Sporadic_OV
GCPA006T1_Vs_GCPA006B1_twicefiltered_TvN	C>T	1.07447	Sporadic_OV
GCPA006T1_Vs_GCPA006B1_twicefiltered_TvN	T>C	1.03906	Sporadic_OV
GCPA006T1_Vs_GCPA006B1_twicefiltered_TvN	T>A	0.972158	Sporadic_OV
GCPA008T2_Vs_GCPA008B1_twicefiltered_TvN	T>A	0.828358	Sporadic_OV
GCPA008T2_Vs_GCPA008B1_twicefiltered_TvN	C>A	1.08984	Sporadic_OV
GCPA008T2_Vs_GCPA008B1_twicefiltered_TvN	T>G	0.880992	Sporadic_OV
GCPA008T2_Vs_GCPA008B1_twicefiltered_TvN	C>T	1.1487	Sporadic_OV
GCPA008T2_Vs_GCPA008B1_twicefiltered_TvN	C>G	0.88	Sporadic_OV
GCPA008T2_Vs_GCPA008B1_twicefiltered_TvN	T>C	1.00559	Sporadic_OV
GCPA008T3_Vs_GCPA008B1_twicefiltered_TvN	C>G	1.01754	Sporadic_OV
GCPA008T3_Vs_GCPA008B1_twicefiltered_TvN	T>A	0.904255	Sporadic_OV
GCPA008T3_Vs_GCPA008B1_twicefiltered_TvN	T>G	0.937374	Sporadic_OV
GCPA008T3_Vs_GCPA008B1_twicefiltered_TvN	T>C	1.15789	Sporadic_OV
GCPA008T3_Vs_GCPA008B1_twicefiltered_TvN	C>A	1.13187	Sporadic_OV
GCPA008T3_Vs_GCPA008B1_twicefiltered_TvN	C>T	1.17978	Sporadic_OV
GCPA011T1I_Vs_GCPA011B1_twicefiltered_TvN	C>G	0.72973	Sporadic_OV
GCPA011T1I_Vs_GCPA011B1_twicefiltered_TvN	C>T	1.17391	Sporadic_OV
GCPA011T1I_Vs_GCPA011B1_twicefiltered_TvN	T>C	1.08108	Sporadic_OV
GCPA011T1I_Vs_GCPA011B1_twicefiltered_TvN	T>A	1	Sporadic_OV
GCPA011T1I_Vs_GCPA011B1_twicefiltered_TvN	C>A	1.36957	Sporadic_OV
GCPA011T1I_Vs_GCPA011B1_twicefiltered_TvN	T>G	1.05405	Sporadic_OV
GCPA011T1II_Vs_GCPA011B1_twicefiltered_TvN	C>A	0.996139	Sporadic_OV
GCPA011T1II_Vs_GCPA011B1_twicefiltered_TvN	T>G	0.851027	Sporadic_OV
GCPA011T1II_Vs_GCPA011B1_twicefiltered_TvN	C>T	1.08824	Sporadic_OV
GCPA011T1II_Vs_GCPA011B1_twicefiltered_TvN	C>G	0.673469	Sporadic_OV
GCPA011T1II_Vs_GCPA011B1_twicefiltered_TvN	T>A	1.09877	Sporadic_OV
GCPA011T1II_Vs_GCPA011B1_twicefiltered_TvN	T>C	1.10465	Sporadic_OV
GCPA011T2_Vs_GCPA011B1_twicefiltered_TvN	T>A	1.34286	Sporadic_OV
GCPA011T2_Vs_GCPA011B1_twicefiltered_TvN	T>G	1.08889	Sporadic_OV
GCPA011T2_Vs_GCPA011B1_twicefiltered_TvN	C>G	0.769231	Sporadic_OV
GCPA011T2_Vs_GCPA011B1_twicefiltered_TvN	C>A	1.54658	Sporadic_OV
GCPA011T2_Vs_GCPA011B1_twicefiltered_TvN	C>T	1.67893	Sporadic_OV
GCPA011T2_Vs_GCPA011B1_twicefiltered_TvN	T>C	1.11224	Sporadic_OV
GCPA011T5I_Vs_GCPA011B1_twicefiltered_TvN	C>G	1.24706	Sporadic_OV
GCPA011T5I_Vs_GCPA011B1_twicefiltered_TvN	T>C	1.12351	Sporadic_OV
GCPA011T5I_Vs_GCPA011B1_twicefiltered_TvN	T>A	1.10191	Sporadic_OV
GCPA011T5I_Vs_GCPA011B1_twicefiltered_TvN	C>A	1.14097	Sporadic_OV
GCPA011T5I_Vs_GCPA011B1_twicefiltered_TvN	T>G	0.72028	Sporadic_OV
GCPA011T5I_Vs_GCPA011B1_twicefiltered_TvN	C>T	1.15318	Sporadic_OV
GCPA011T5V_Vs_GCPA011B1_twicefiltered_TvN	C>T	1.31731	Sporadic_OV
GCPA011T5V_Vs_GCPA011B1_twicefiltered_TvN	C>G	1.21333	Sporadic_OV
GCPA011T5V_Vs_GCPA011B1_twicefiltered_TvN	T>A	1.28125	Sporadic_OV
GCPA011T5V_Vs_GCPA011B1_twicefiltered_TvN	T>G	0.783019	Sporadic_OV
GCPA011T5V_Vs_GCPA011B1_twicefiltered_TvN	T>C	1.25616	Sporadic_OV
GCPA011T5V_Vs_GCPA011B1_twicefiltered_TvN	C>A	1.07732	Sporadic_OV
GCPA011T5X_Vs_GCPA011B1_twicefiltered_TvN	T>G	0.92053	Sporadic_OV
GCPA011T5X_Vs_GCPA011B1_twicefiltered_TvN	C>G	1.27679	Sporadic_OV
GCPA011T5X_Vs_GCPA011B1_twicefiltered_TvN	C>A	1.10345	Sporadic_OV
GCPA011T5X_Vs_GCPA011B1_twicefiltered_TvN	C>T	1.45885	Sporadic_OV
GCPA011T5X_Vs_GCPA011B1_twicefiltered_TvN	T>C	1.21951	Sporadic_OV
GCPA011T5X_Vs_GCPA011B1_twicefiltered_TvN	T>A	1.32636	Sporadic_OV
GCPA011T5XX_Vs_GCPA011B1_twicefiltered_TvN	T>A	0.908676	Sporadic_OV
GCPA011T5XX_Vs_GCPA011B1_twicefiltered_TvN	C>A	1.15894	Sporadic_OV
GCPA011T5XX_Vs_GCPA011B1_twicefiltered_TvN	T>G	0.907407	Sporadic_OV
GCPA011T5XX_Vs_GCPA011B1_twicefiltered_TvN	C>T	1.42143	Sporadic_OV
GCPA011T5XX_Vs_GCPA011B1_twicefiltered_TvN	C>G	1.23364	Sporadic_OV
GCPA011T5XX_Vs_GCPA011B1_twicefiltered_TvN	T>C	1.01511	Sporadic_OV
GCPA013T1_Vs_GPCA013B1_twicefiltered_TvN	C>G	0.924528	Sporadic_OV
GCPA013T1_Vs_GPCA013B1_twicefiltered_TvN	T>A	1.13333	Sporadic_OV
GCPA013T1_Vs_GPCA013B1_twicefiltered_TvN	T>G	0.865546	Sporadic_OV
GCPA013T1_Vs_GPCA013B1_twicefiltered_TvN	T>C	1.25688	Sporadic_OV
GCPA013T1_Vs_GPCA013B1_twicefiltered_TvN	C>A	1.21788	Sporadic_OV
GCPA013T1_Vs_GPCA013B1_twicefiltered_TvN	C>T	1	Sporadic_OV
GCPA013T2II_Vs_GPCA013B1_twicefiltered_TvN	C>G	0.94186	Sporadic_OV
GCPA013T2II_Vs_GPCA013B1_twicefiltered_TvN	C>T	0.950464	Sporadic_OV
GCPA013T2II_Vs_GPCA013B1_twicefiltered_TvN	T>C	1.19725	Sporadic_OV
GCPA013T2II_Vs_GPCA013B1_twicefiltered_TvN	T>A	1.05932	Sporadic_OV
GCPA013T2II_Vs_GPCA013B1_twicefiltered_TvN	C>A	1.25316	Sporadic_OV
GCPA013T2II_Vs_GPCA013B1_twicefiltered_TvN	T>G	0.746988	Sporadic_OV
GCPA013T2IV_Vs_GPCA013B1_twicefiltered_TvN	C>A	1.17857	Sporadic_OV
GCPA013T2IV_Vs_GPCA013B1_twicefiltered_TvN	T>G	0.841379	Sporadic_OV
GCPA013T2IV_Vs_GPCA013B1_twicefiltered_TvN	C>T	1	Sporadic_OV
GCPA013T2IV_Vs_GPCA013B1_twicefiltered_TvN	C>G	1.21186	Sporadic_OV
GCPA013T2IV_Vs_GPCA013B1_twicefiltered_TvN	T>A	1.01325	Sporadic_OV
GCPA013T2IV_Vs_GPCA013B1_twicefiltered_TvN	T>C	1.21795	Sporadic_OV
GCPA013T2V_Vs_GPCA013B1_twicefiltered_TvN	T>A	0.953704	Sporadic_OV
GCPA013T2V_Vs_GPCA013B1_twicefiltered_TvN	T>G	0.875	Sporadic_OV
GCPA013T2V_Vs_GPCA013B1_twicefiltered_TvN	C>G	1.02439	Sporadic_OV
GCPA013T2V_Vs_GPCA013B1_twicefiltered_TvN	C>A	1.40625	Sporadic_OV
GCPA013T2V_Vs_GPCA013B1_twicefiltered_TvN	C>T	1.06579	Sporadic_OV
GCPA013T2V_Vs_GPCA013B1_twicefiltered_TvN	T>C	1.06061	Sporadic_OV
GCPA013T2VI_Vs_GPCA013B1_twicefiltered_TvN	C>G	1.20548	Sporadic_OV
GCPA013T2VI_Vs_GPCA013B1_twicefiltered_TvN	T>C	1.02991	Sporadic_OV
GCPA013T2VI_Vs_GPCA013B1_twicefiltered_TvN	T>A	1.08911	Sporadic_OV
GCPA013T2VI_Vs_GPCA013B1_twicefiltered_TvN	C>A	1.24845	Sporadic_OV
GCPA013T2VI_Vs_GPCA013B1_twicefiltered_TvN	T>G	0.95	Sporadic_OV
GCPA013T2VI_Vs_GPCA013B1_twicefiltered_TvN	C>T	1.125	Sporadic_OV
GCPA016T1II_Vs_GCPA016B1_twicefiltered_TvN	C>T	1.10875	Sporadic_OV
GCPA016T1II_Vs_GCPA016B1_twicefiltered_TvN	C>G	0.924242	Sporadic_OV
GCPA016T1II_Vs_GCPA016B1_twicefiltered_TvN	T>A	1.03409	Sporadic_OV
GCPA016T1II_Vs_GCPA016B1_twicefiltered_TvN	T>G	0.7	Sporadic_OV
GCPA016T1II_Vs_GCPA016B1_twicefiltered_TvN	T>C	1.12635	Sporadic_OV
GCPA016T1II_Vs_GCPA016B1_twicefiltered_TvN	C>A	1.23529	Sporadic_OV
GCPA021T2_Vs_GCPA021B2_twicefiltered_TvN	T>G	0.780488	Sporadic_OV
GCPA021T2_Vs_GCPA021B2_twicefiltered_TvN	C>G	0.958333	Sporadic_OV
GCPA021T2_Vs_GCPA021B2_twicefiltered_TvN	C>A	1.03883	Sporadic_OV
GCPA021T2_Vs_GCPA021B2_twicefiltered_TvN	C>T	1.12048	Sporadic_OV
GCPA021T2_Vs_GCPA021B2_twicefiltered_TvN	T>C	1.62857	Sporadic_OV
GCPA021T2_Vs_GCPA021B2_twicefiltered_TvN	T>A	1.16129	Sporadic_OV
GCPA022T1I_Vs_GCPA022B1_twicefiltered_TvN	T>A	1.11111	Sporadic_OV
GCPA022T1I_Vs_GCPA022B1_twicefiltered_TvN	C>A	1.66667	Sporadic_OV
GCPA022T1I_Vs_GCPA022B1_twicefiltered_TvN	T>G	0.666667	Sporadic_OV
GCPA022T1I_Vs_GCPA022B1_twicefiltered_TvN	C>T	1.07627	Sporadic_OV
GCPA022T1I_Vs_GCPA022B1_twicefiltered_TvN	C>G	0.764706	Sporadic_OV
GCPA022T1I_Vs_GCPA022B1_twicefiltered_TvN	T>C	1.30303	Sporadic_OV
GCPA022T1II_Vs_GCPA022B1_twicefiltered_TvN	C>G	0.852941	Sporadic_OV
GCPA022T1II_Vs_GCPA022B1_twicefiltered_TvN	T>A	0.945455	Sporadic_OV
GCPA022T1II_Vs_GCPA022B1_twicefiltered_TvN	T>G	1.47826	Sporadic_OV
GCPA022T1II_Vs_GCPA022B1_twicefiltered_TvN	T>C	1.23288	Sporadic_OV
GCPA022T1II_Vs_GCPA022B1_twicefiltered_TvN	C>A	1.28125	Sporadic_OV
GCPA022T1II_Vs_GCPA022B1_twicefiltered_TvN	C>T	1.03676	Sporadic_OV
GCPA023T1I_Vs_GCPA023B1_twicefiltered_TvN	C>G	0.781818	Sporadic_OV
GCPA023T1I_Vs_GCPA023B1_twicefiltered_TvN	C>T	0.989474	Sporadic_OV
GCPA023T1I_Vs_GCPA023B1_twicefiltered_TvN	T>C	1.21782	Sporadic_OV
GCPA023T1I_Vs_GCPA023B1_twicefiltered_TvN	T>A	1.36232	Sporadic_OV
GCPA023T1I_Vs_GCPA023B1_twicefiltered_TvN	C>A	1.12037	Sporadic_OV
GCPA023T1I_Vs_GCPA023B1_twicefiltered_TvN	T>G	1.01923	Sporadic_OV
GCPA023T2I_Vs_GCPA023B1_twicefiltered_TvN	C>A	1.07843	Sporadic_OV
GCPA023T2I_Vs_GCPA023B1_twicefiltered_TvN	T>G	0.877193	Sporadic_OV
GCPA023T2I_Vs_GCPA023B1_twicefiltered_TvN	C>T	1.08145	Sporadic_OV
GCPA023T2I_Vs_GCPA023B1_twicefiltered_TvN	C>G	1.10345	Sporadic_OV
GCPA023T2I_Vs_GCPA023B1_twicefiltered_TvN	T>A	1.25	Sporadic_OV
GCPA023T2I_Vs_GCPA023B1_twicefiltered_TvN	T>C	0.986395	Sporadic_OV
GCPA024T1I_Vs_GCPA024B1_twicefiltered_TvN	T>A	1.12698	Sporadic_OV
GCPA024T1I_Vs_GCPA024B1_twicefiltered_TvN	T>G	0.895833	Sporadic_OV
GCPA024T1I_Vs_GCPA024B1_twicefiltered_TvN	C>G	0.705882	Sporadic_OV
GCPA024T1I_Vs_GCPA024B1_twicefiltered_TvN	C>A	1.23577	Sporadic_OV
GCPA024T1I_Vs_GCPA024B1_twicefiltered_TvN	C>T	1.07407	Sporadic_OV
GCPA024T1I_Vs_GCPA024B1_twicefiltered_TvN	T>C	1.15663	Sporadic_OV
GCPA030T1III_Vs_GPCA030B1_twicefiltered_TvN	C>G	0.854167	Sporadic_OV
GCPA030T1III_Vs_GPCA030B1_twicefiltered_TvN	T>C	1.06977	Sporadic_OV
GCPA030T1III_Vs_GPCA030B1_twicefiltered_TvN	T>A	0.938272	Sporadic_OV
GCPA030T1III_Vs_GPCA030B1_twicefiltered_TvN	C>A	1.02655	Sporadic_OV
GCPA030T1III_Vs_GPCA030B1_twicefiltered_TvN	T>G	0.931818	Sporadic_OV
GCPA030T1III_Vs_GPCA030B1_twicefiltered_TvN	C>T	0.956044	Sporadic_OV
GCPA031T1I_Vs_GCPA031B1_twicefiltered_TvN	C>T	0.962963	Sporadic_OV
GCPA031T1I_Vs_GCPA031B1_twicefiltered_TvN	C>G	0.770833	Sporadic_OV
GCPA031T1I_Vs_GCPA031B1_twicefiltered_TvN	T>A	1.18182	Sporadic_OV
GCPA031T1I_Vs_GCPA031B1_twicefiltered_TvN	T>G	0.821429	Sporadic_OV
GCPA031T1I_Vs_GCPA031B1_twicefiltered_TvN	T>C	1.02273	Sporadic_OV
GCPA031T1I_Vs_GCPA031B1_twicefiltered_TvN	C>A	1.29268	Sporadic_OV
GCPA032T1_Vs_GCPA032B1_twicefiltered_TvN	T>G	0.911765	Sporadic_OV
GCPA032T1_Vs_GCPA032B1_twicefiltered_TvN	C>G	0.822222	Sporadic_OV
GCPA032T1_Vs_GCPA032B1_twicefiltered_TvN	C>A	1.09302	Sporadic_OV
GCPA032T1_Vs_GCPA032B1_twicefiltered_TvN	C>T	1.25926	Sporadic_OV
GCPA032T1_Vs_GCPA032B1_twicefiltered_TvN	T>C	1.16883	Sporadic_OV
GCPA032T1_Vs_GCPA032B1_twicefiltered_TvN	T>A	1.24138	Sporadic_OV
GCPA044T1_Vs_GCPA044B1_twicefiltered_TvN	T>A	0.895833	Sporadic_OV
GCPA044T1_Vs_GCPA044B1_twicefiltered_TvN	C>A	1.31111	Sporadic_OV
GCPA044T1_Vs_GCPA044B1_twicefiltered_TvN	T>G	0.714286	Sporadic_OV
GCPA044T1_Vs_GCPA044B1_twicefiltered_TvN	C>T	0.89313	Sporadic_OV
GCPA044T1_Vs_GCPA044B1_twicefiltered_TvN	C>G	0.914286	Sporadic_OV
GCPA044T1_Vs_GCPA044B1_twicefiltered_TvN	T>C	1.02667	Sporadic_OV
GCPA048T1_Vs_GCPA048B1_twicefiltered_TvN	C>G	0.645161	Sporadic_OV
GCPA048T1_Vs_GCPA048B1_twicefiltered_TvN	T>A	0.764706	Sporadic_OV
GCPA048T1_Vs_GCPA048B1_twicefiltered_TvN	T>G	0.888889	Sporadic_OV
GCPA048T1_Vs_GCPA048B1_twicefiltered_TvN	T>C	1.25424	Sporadic_OV
GCPA048T1_Vs_GCPA048B1_twicefiltered_TvN	C>A	0.897959	Sporadic_OV
GCPA048T1_Vs_GCPA048B1_twicefiltered_TvN	C>T	1.02	Sporadic_OV
GCPA049T1_Vs_GCPA049B1_twicefiltered_TvN	C>G	0.756098	Sporadic_OV
GCPA049T1_Vs_GCPA049B1_twicefiltered_TvN	C>T	1.1165	Sporadic_OV
GCPA049T1_Vs_GCPA049B1_twicefiltered_TvN	T>C	1.13669	Sporadic_OV
GCPA049T1_Vs_GCPA049B1_twicefiltered_TvN	T>A	1.15789	Sporadic_OV
GCPA049T1_Vs_GCPA049B1_twicefiltered_TvN	C>A	1.35075	Sporadic_OV
GCPA049T1_Vs_GCPA049B1_twicefiltered_TvN	T>G	0.653333	Sporadic_OV
GCPA050T1_Vs_GCPA050S1_twicefiltered_TvN	C>A	1.575	Sporadic_OV
GCPA050T1_Vs_GCPA050S1_twicefiltered_TvN	T>G	1.13636	Sporadic_OV
GCPA050T1_Vs_GCPA050S1_twicefiltered_TvN	C>T	0.989796	Sporadic_OV
GCPA050T1_Vs_GCPA050S1_twicefiltered_TvN	C>G	0.594595	Sporadic_OV
GCPA050T1_Vs_GCPA050S1_twicefiltered_TvN	T>A	0.871795	Sporadic_OV
GCPA050T1_Vs_GCPA050S1_twicefiltered_TvN	T>C	1.375	Sporadic_OV
GCPA051T1_Vs_GCPA051B1_twicefiltered_TvN	T>A	0.685185	Sporadic_OV
GCPA051T1_Vs_GCPA051B1_twicefiltered_TvN	T>G	1.66667	Sporadic_OV
GCPA051T1_Vs_GCPA051B1_twicefiltered_TvN	C>G	1.25	Sporadic_OV
GCPA051T1_Vs_GCPA051B1_twicefiltered_TvN	C>A	1.22857	Sporadic_OV
GCPA051T1_Vs_GCPA051B1_twicefiltered_TvN	C>T	1.19008	Sporadic_OV
GCPA051T1_Vs_GCPA051B1_twicefiltered_TvN	T>C	1.06557	Sporadic_OV
GCPA052T1III_Vs_GCPA052B1_twicefiltered_TvN	C>G	0.967742	Sporadic_OV
GCPA052T1III_Vs_GCPA052B1_twicefiltered_TvN	T>C	1.29412	Sporadic_OV
GCPA052T1III_Vs_GCPA052B1_twicefiltered_TvN	T>A	1.16667	Sporadic_OV
GCPA052T1III_Vs_GCPA052B1_twicefiltered_TvN	C>A	1.19048	Sporadic_OV
GCPA052T1III_Vs_GCPA052B1_twicefiltered_TvN	T>G	1.12069	Sporadic_OV
GCPA052T1III_Vs_GCPA052B1_twicefiltered_TvN	C>T	1.13953	Sporadic_OV
GCPA053T1_Vs_GCPA053S1_twicefiltered_TvN	C>T	1.13793	Sporadic_OV
GCPA053T1_Vs_GCPA053S1_twicefiltered_TvN	C>G	0.727273	Sporadic_OV
GCPA053T1_Vs_GCPA053S1_twicefiltered_TvN	T>A	0.890909	Sporadic_OV
GCPA053T1_Vs_GCPA053S1_twicefiltered_TvN	T>G	1.36364	Sporadic_OV
GCPA053T1_Vs_GCPA053S1_twicefiltered_TvN	T>C	1.36	Sporadic_OV
GCPA053T1_Vs_GCPA053S1_twicefiltered_TvN	C>A	1.15385	Sporadic_OV
GCPA054T1_Vs_GCPA054B1_twicefiltered_TvN	T>G	0.833333	Sporadic_OV
GCPA054T1_Vs_GCPA054B1_twicefiltered_TvN	C>G	0.876923	Sporadic_OV
GCPA054T1_Vs_GCPA054B1_twicefiltered_TvN	C>A	1.28767	Sporadic_OV
GCPA054T1_Vs_GCPA054B1_twicefiltered_TvN	C>T	1.03249	Sporadic_OV
GCPA054T1_Vs_GCPA054B1_twicefiltered_TvN	T>C	1.10938	Sporadic_OV
GCPA054T1_Vs_GCPA054B1_twicefiltered_TvN	T>A	1.15596	Sporadic_OV
GCPA055T1_Vs_GCPA055B1_twicefiltered_TvN	T>A	1.31746	Sporadic_OV
GCPA055T1_Vs_GCPA055B1_twicefiltered_TvN	C>A	1.39706	Sporadic_OV
GCPA055T1_Vs_GCPA055B1_twicefiltered_TvN	T>G	0.953642	Sporadic_OV
GCPA055T1_Vs_GCPA055B1_twicefiltered_TvN	C>T	0.971831	Sporadic_OV
GCPA055T1_Vs_GCPA055B1_twicefiltered_TvN	C>G	0.974359	Sporadic_OV
GCPA055T1_Vs_GCPA055B1_twicefiltered_TvN	T>C	1.41026	Sporadic_OV
GCPA057T1_Vs_GCPA057S1_twicefiltered_TvN	C>G	0.709677	Sporadic_OV
GCPA057T1_Vs_GCPA057S1_twicefiltered_TvN	T>A	0.757576	Sporadic_OV
GCPA057T1_Vs_GCPA057S1_twicefiltered_TvN	T>G	0.875	Sporadic_OV
GCPA057T1_Vs_GCPA057S1_twicefiltered_TvN	T>C	1.22689	Sporadic_OV
GCPA057T1_Vs_GCPA057S1_twicefiltered_TvN	C>A	1.57746	Sporadic_OV
GCPA057T1_Vs_GCPA057S1_twicefiltered_TvN	C>T	1.0099	Sporadic_OV
GCPA058T1_Vs_GCPA058S1_twicefiltered_TvN	C>G	0.921053	Sporadic_OV
GCPA058T1_Vs_GCPA058S1_twicefiltered_TvN	C>T	1.07104	Sporadic_OV
GCPA058T1_Vs_GCPA058S1_twicefiltered_TvN	T>C	1.1	Sporadic_OV
GCPA058T1_Vs_GCPA058S1_twicefiltered_TvN	T>A	0.80303	Sporadic_OV
GCPA058T1_Vs_GCPA058S1_twicefiltered_TvN	C>A	1.37349	Sporadic_OV
GCPA058T1_Vs_GCPA058S1_twicefiltered_TvN	T>G	0.829268	Sporadic_OV
GCPA059T1_Vs_GCPA059S1_twicefiltered_TvN	C>A	1.22581	Sporadic_OV
GCPA059T1_Vs_GCPA059S1_twicefiltered_TvN	T>G	1	Sporadic_OV
GCPA059T1_Vs_GCPA059S1_twicefiltered_TvN	C>T	1.01493	Sporadic_OV
GCPA059T1_Vs_GCPA059S1_twicefiltered_TvN	C>G	0.767857	Sporadic_OV
GCPA059T1_Vs_GCPA059S1_twicefiltered_TvN	T>A	1	Sporadic_OV
GCPA059T1_Vs_GCPA059S1_twicefiltered_TvN	T>C	1.16667	Sporadic_OV
GCPA060T1_Vs_GCPA060S1_twicefiltered_TvN	T>A	1.25	Sporadic_OV
GCPA060T1_Vs_GCPA060S1_twicefiltered_TvN	T>G	0.8	Sporadic_OV
GCPA060T1_Vs_GCPA060S1_twicefiltered_TvN	C>G	0.981132	Sporadic_OV
GCPA060T1_Vs_GCPA060S1_twicefiltered_TvN	C>A	1.52239	Sporadic_OV
GCPA060T1_Vs_GCPA060S1_twicefiltered_TvN	C>T	1.12245	Sporadic_OV
GCPA060T1_Vs_GCPA060S1_twicefiltered_TvN	T>C	1.08411	Sporadic_OV
GCPA061T1_Vs_GCPA061S1_twicefiltered_TvN	C>G	0.780488	Sporadic_OV
GCPA061T1_Vs_GCPA061S1_twicefiltered_TvN	T>C	1.5641	Sporadic_OV
GCPA061T1_Vs_GCPA061S1_twicefiltered_TvN	T>A	1.13158	Sporadic_OV
GCPA061T1_Vs_GCPA061S1_twicefiltered_TvN	C>A	1.22642	Sporadic_OV
GCPA061T1_Vs_GCPA061S1_twicefiltered_TvN	T>G	0.813953	Sporadic_OV
GCPA061T1_Vs_GCPA061S1_twicefiltered_TvN	C>T	1.14094	Sporadic_OV
GCPA065T1_Vs_GCPA065S1_twicefiltered_TvN	C>T	1.21905	Sporadic_OV
GCPA065T1_Vs_GCPA065S1_twicefiltered_TvN	C>G	0.844444	Sporadic_OV
GCPA065T1_Vs_GCPA065S1_twicefiltered_TvN	T>A	0.942308	Sporadic_OV
GCPA065T1_Vs_GCPA065S1_twicefiltered_TvN	T>G	1.10345	Sporadic_OV
GCPA065T1_Vs_GCPA065S1_twicefiltered_TvN	T>C	1.41026	Sporadic_OV
GCPA065T1_Vs_GCPA065S1_twicefiltered_TvN	C>A	1.25806	Sporadic_OV
GCPA066T1_Vs_GCPA066S1_twicefiltered_TvN	T>G	0.868421	Sporadic_OV
GCPA066T1_Vs_GCPA066S1_twicefiltered_TvN	C>G	1	Sporadic_OV
GCPA066T1_Vs_GCPA066S1_twicefiltered_TvN	C>A	1.66	Sporadic_OV
GCPA066T1_Vs_GCPA066S1_twicefiltered_TvN	C>T	1.16364	Sporadic_OV
GCPA066T1_Vs_GCPA066S1_twicefiltered_TvN	T>C	0.94186	Sporadic_OV
GCPA066T1_Vs_GCPA066S1_twicefiltered_TvN	T>A	0.955556	Sporadic_OV
SA006T2	C>G	2.12619	XP-C_Leuk
SA006T2	T>A	1.89231	XP-C_Leuk
SA006T2	T>G	1.65098	XP-C_Leuk
SA006T2	T>C	1.95752	XP-C_Leuk
SA006T2	C>A	2.31983	XP-C_Leuk
SA006T2	C>T	2.07187	XP-C_Leuk
SA008T6	C>A	2.34856	XP-C_Leuk
SA008T6	T>G	1.8566	XP-C_Leuk
SA008T6	C>T	2.38696	XP-C_Leuk
SA008T6	C>G	2.48276	XP-C_Leuk
SA008T6	T>A	1.996	XP-C_Leuk
SA008T6	T>C	1.83766	XP-C_Leuk
SA009T1	T>A	1.92995	XP-C_Leuk
SA009T1	T>G	1.81	XP-C_Leuk
SA009T1	C>G	1.88687	XP-C_Leuk
SA009T1	C>A	2.28051	XP-C_Leuk
SA009T1	C>T	2.18634	XP-C_Leuk
SA009T1	T>C	1.91545	XP-C_Leuk
SA010T2	C>G	2.38049	XP-C_Leuk
SA010T2	T>C	2.02797	XP-C_Leuk
SA010T2	T>A	1.76962	XP-C_Leuk
SA010T2	C>A	2.39216	XP-C_Leuk
SA010T2	T>G	1.86885	XP-C_Leuk
SA010T2	C>T	2.09423	XP-C_Leuk
SA011T2	C>T	2.2479	XP-C_Leuk
SA011T2	C>G	2.16022	XP-C_Leuk
SA011T2	T>A	2.17846	XP-C_Leuk
SA011T2	T>G	1.77273	XP-C_Leuk
SA011T2	T>C	2.11972	XP-C_Leuk
SA011T2	C>A	2.40572	XP-C_Leuk
SA012T2	T>G	1.77953	XP-C_Leuk
SA012T2	C>G	2.48127	XP-C_Leuk
SA012T2	C>A	2.37897	XP-C_Leuk
SA012T2	C>T	2.20642	XP-C_Leuk
SA012T2	T>C	1.89668	XP-C_Leuk
SA012T2	T>A	2.06022	XP-C_Leuk
x05_SA014_T01_OV_D1_00x_Vs_x05_SA014_N02_Blood_D1_00x_twicefiltered_TvN	T>A	2.75758	XP-C_OV
x05_SA014_T01_OV_D1_00x_Vs_x05_SA014_N02_Blood_D1_00x_twicefiltered_TvN	C>A	3.36786	XP-C_OV
x05_SA014_T01_OV_D1_00x_Vs_x05_SA014_N02_Blood_D1_00x_twicefiltered_TvN	T>G	2.43038	XP-C_OV
x05_SA014_T01_OV_D1_00x_Vs_x05_SA014_N02_Blood_D1_00x_twicefiltered_TvN	C>T	2.74688	XP-C_OV
x05_SA014_T01_OV_D1_00x_Vs_x05_SA014_N02_Blood_D1_00x_twicefiltered_TvN	C>G	3.04202	XP-C_OV
x05_SA014_T01_OV_D1_00x_Vs_x05_SA014_N02_Blood_D1_00x_twicefiltered_TvN	T>C	2.33121	XP-C_OV
x05_SA015_T01_OV_D1_00x_Vs_x05_SA015_N02_CELL_D1_00x_twicefiltered_TvN	C>G	2.91855	XP-C_OV
x05_SA015_T01_OV_D1_00x_Vs_x05_SA015_N02_CELL_D1_00x_twicefiltered_TvN	T>A	3.15409	XP-C_OV
x05_SA015_T01_OV_D1_00x_Vs_x05_SA015_N02_CELL_D1_00x_twicefiltered_TvN	T>G	2.15385	XP-C_OV
x05_SA015_T01_OV_D1_00x_Vs_x05_SA015_N02_CELL_D1_00x_twicefiltered_TvN	T>C	2.12889	XP-C_OV
x05_SA015_T01_OV_D1_00x_Vs_x05_SA015_N02_CELL_D1_00x_twicefiltered_TvN	C>A	4.02171	XP-C_OV
x05_SA015_T01_OV_D1_00x_Vs_x05_SA015_N02_CELL_D1_00x_twicefiltered_TvN	C>T	2.88347	XP-C_OV
x05_SA015_T03_OV_D1_00x_Vs_x05_SA015_N02_CELL_D1_00x_twicefiltered_TvN	C>G	2.84375	XP-C_OV
x05_SA015_T03_OV_D1_00x_Vs_x05_SA015_N02_CELL_D1_00x_twicefiltered_TvN	C>T	3.09167	XP-C_OV
x05_SA015_T03_OV_D1_00x_Vs_x05_SA015_N02_CELL_D1_00x_twicefiltered_TvN	T>C	2.327	XP-C_OV
x05_SA015_T03_OV_D1_00x_Vs_x05_SA015_N02_CELL_D1_00x_twicefiltered_TvN	T>A	2.69231	XP-C_OV
x05_SA015_T03_OV_D1_00x_Vs_x05_SA015_N02_CELL_D1_00x_twicefiltered_TvN	C>A	3.47122	XP-C_OV
x05_SA015_T03_OV_D1_00x_Vs_x05_SA015_N02_CELL_D1_00x_twicefiltered_TvN	T>G	2.3522	XP-C_OV

## Sheet: Figure 1e
Sample	Signature	Fraction	Cohort	Label
CPCT02030477T_Vs_CPCT02030477R_twicefiltered_TvN	SBS1	0.0122467	Sporadic_OV	SBS1
CPCT02030477T_Vs_CPCT02030477R_twicefiltered_TvN	SBS5	0.210421	Sporadic_OV	SBS5
CPCT02030477T_Vs_CPCT02030477R_twicefiltered_TvN	SBS7c	0	Sporadic_OV	Other
CPCT02030477T_Vs_CPCT02030477R_twicefiltered_TvN	SBS8	0	Sporadic_OV	SBS8
CPCT02030477T_Vs_CPCT02030477R_twicefiltered_TvN	SBS18	0	Sporadic_OV	SBS18
CPCT02030477T_Vs_CPCT02030477R_twicefiltered_TvN	SBS19	0	Sporadic_OV	SBS19
CPCT02030477T_Vs_CPCT02030477R_twicefiltered_TvN	SBS31	0	Sporadic_OV	SBS31
CPCT02030477T_Vs_CPCT02030477R_twicefiltered_TvN	SBS32	0	Sporadic_OV	SBS32
CPCT02030477T_Vs_CPCT02030477R_twicefiltered_TvN	SBS33	0	Sporadic_OV	Other
CPCT02030477T_Vs_CPCT02030477R_twicefiltered_TvN	SBS35	0	Sporadic_OV	Other
CPCT02030477T_Vs_CPCT02030477R_twicefiltered_TvN	SBS37	0	Sporadic_OV	Other
CPCT02030477T_Vs_CPCT02030477R_twicefiltered_TvN	SBS39	0	Sporadic_OV	Other
CPCT02030477T_Vs_CPCT02030477R_twicefiltered_TvN	SBS45	0	Sporadic_OV	Other
CPCT02030477T_Vs_CPCT02030477R_twicefiltered_TvN	SBS96J	0	Sporadic_OV	SBS96J
CPCT02030477T_Vs_CPCT02030477R_twicefiltered_TvN	SBS96K	0.777332	Sporadic_OV	Other
CPCT02030498T_Vs_CPCT02030498R_twicefiltered_TvN	SBS1	0.0432935	Sporadic_OV	SBS1
CPCT02030498T_Vs_CPCT02030498R_twicefiltered_TvN	SBS5	0.402286	Sporadic_OV	SBS5
CPCT02030498T_Vs_CPCT02030498R_twicefiltered_TvN	SBS7c	0	Sporadic_OV	Other
CPCT02030498T_Vs_CPCT02030498R_twicefiltered_TvN	SBS8	0.260773	Sporadic_OV	SBS8
CPCT02030498T_Vs_CPCT02030498R_twicefiltered_TvN	SBS18	0	Sporadic_OV	SBS18
CPCT02030498T_Vs_CPCT02030498R_twicefiltered_TvN	SBS19	0	Sporadic_OV	SBS19
CPCT02030498T_Vs_CPCT02030498R_twicefiltered_TvN	SBS31	0.293648	Sporadic_OV	SBS31
CPCT02030498T_Vs_CPCT02030498R_twicefiltered_TvN	SBS32	0	Sporadic_OV	SBS32
CPCT02030498T_Vs_CPCT02030498R_twicefiltered_TvN	SBS33	0	Sporadic_OV	Other
CPCT02030498T_Vs_CPCT02030498R_twicefiltered_TvN	SBS35	0	Sporadic_OV	Other
CPCT02030498T_Vs_CPCT02030498R_twicefiltered_TvN	SBS37	0	Sporadic_OV	Other
CPCT02030498T_Vs_CPCT02030498R_twicefiltered_TvN	SBS39	0	Sporadic_OV	Other
CPCT02030498T_Vs_CPCT02030498R_twicefiltered_TvN	SBS45	0	Sporadic_OV	Other
CPCT02030498T_Vs_CPCT02030498R_twicefiltered_TvN	SBS96J	0	Sporadic_OV	SBS96J
CPCT02030498T_Vs_CPCT02030498R_twicefiltered_TvN	SBS96K	0	Sporadic_OV	Other
GCPA002T1_Vs_GCPA002S1_twicefiltered_TvN	SBS1	0.0244519	Sporadic_OV	SBS1
GCPA002T1_Vs_GCPA002S1_twicefiltered_TvN	SBS5	0.27794	Sporadic_OV	SBS5
GCPA002T1_Vs_GCPA002S1_twicefiltered_TvN	SBS7c	0	Sporadic_OV	Other
GCPA002T1_Vs_GCPA002S1_twicefiltered_TvN	SBS8	0	Sporadic_OV	SBS8
GCPA002T1_Vs_GCPA002S1_twicefiltered_TvN	SBS18	0	Sporadic_OV	SBS18
GCPA002T1_Vs_GCPA002S1_twicefiltered_TvN	SBS19	0	Sporadic_OV	SBS19
GCPA002T1_Vs_GCPA002S1_twicefiltered_TvN	SBS31	0.153687	Sporadic_OV	SBS31
GCPA002T1_Vs_GCPA002S1_twicefiltered_TvN	SBS32	0	Sporadic_OV	SBS32
GCPA002T1_Vs_GCPA002S1_twicefiltered_TvN	SBS33	0	Sporadic_OV	Other
GCPA002T1_Vs_GCPA002S1_twicefiltered_TvN	SBS35	0.189943	Sporadic_OV	Other
GCPA002T1_Vs_GCPA002S1_twicefiltered_TvN	SBS37	0	Sporadic_OV	Other
GCPA002T1_Vs_GCPA002S1_twicefiltered_TvN	SBS39	0	Sporadic_OV	Other
GCPA002T1_Vs_GCPA002S1_twicefiltered_TvN	SBS45	0	Sporadic_OV	Other
GCPA002T1_Vs_GCPA002S1_twicefiltered_TvN	SBS96J	0.353978	Sporadic_OV	SBS96J
GCPA002T1_Vs_GCPA002S1_twicefiltered_TvN	SBS96K	0	Sporadic_OV	Other
GCPA005T1_Vs_GCPA005B1_twicefiltered_TvN	SBS1	0.0430833	Sporadic_OV	SBS1
GCPA005T1_Vs_GCPA005B1_twicefiltered_TvN	SBS5	0.33861	Sporadic_OV	SBS5
GCPA005T1_Vs_GCPA005B1_twicefiltered_TvN	SBS7c	0	Sporadic_OV	Other
GCPA005T1_Vs_GCPA005B1_twicefiltered_TvN	SBS8	0.153889	Sporadic_OV	SBS8
GCPA005T1_Vs_GCPA005B1_twicefiltered_TvN	SBS18	0	Sporadic_OV	SBS18
GCPA005T1_Vs_GCPA005B1_twicefiltered_TvN	SBS19	0	Sporadic_OV	SBS19
GCPA005T1_Vs_GCPA005B1_twicefiltered_TvN	SBS31	0	Sporadic_OV	SBS31
GCPA005T1_Vs_GCPA005B1_twicefiltered_TvN	SBS32	0	Sporadic_OV	SBS32
GCPA005T1_Vs_GCPA005B1_twicefiltered_TvN	SBS33	0	Sporadic_OV	Other
GCPA005T1_Vs_GCPA005B1_twicefiltered_TvN	SBS35	0	Sporadic_OV	Other
GCPA005T1_Vs_GCPA005B1_twicefiltered_TvN	SBS37	0	Sporadic_OV	Other
GCPA005T1_Vs_GCPA005B1_twicefiltered_TvN	SBS39	0	Sporadic_OV	Other
GCPA005T1_Vs_GCPA005B1_twicefiltered_TvN	SBS45	0	Sporadic_OV	Other
GCPA005T1_Vs_GCPA005B1_twicefiltered_TvN	SBS96J	0.464418	Sporadic_OV	SBS96J
GCPA005T1_Vs_GCPA005B1_twicefiltered_TvN	SBS96K	0	Sporadic_OV	Other
GCPA006T1_Vs_GCPA006B1_twicefiltered_TvN	SBS1	0.0445156	Sporadic_OV	SBS1
GCPA006T1_Vs_GCPA006B1_twicefiltered_TvN	SBS5	0.270743	Sporadic_OV	SBS5
GCPA006T1_Vs_GCPA006B1_twicefiltered_TvN	SBS7c	0	Sporadic_OV	Other
GCPA006T1_Vs_GCPA006B1_twicefiltered_TvN	SBS8	0.213351	Sporadic_OV	SBS8
GCPA006T1_Vs_GCPA006B1_twicefiltered_TvN	SBS18	0	Sporadic_OV	SBS18
GCPA006T1_Vs_GCPA006B1_twicefiltered_TvN	SBS19	0	Sporadic_OV	SBS19
GCPA006T1_Vs_GCPA006B1_twicefiltered_TvN	SBS31	0	Sporadic_OV	SBS31
GCPA006T1_Vs_GCPA006B1_twicefiltered_TvN	SBS32	0.125353	Sporadic_OV	SBS32
GCPA006T1_Vs_GCPA006B1_twicefiltered_TvN	SBS33	0	Sporadic_OV	Other
GCPA006T1_Vs_GCPA006B1_twicefiltered_TvN	SBS35	0	Sporadic_OV	Other
GCPA006T1_Vs_GCPA006B1_twicefiltered_TvN	SBS37	0.346037	Sporadic_OV	Other
GCPA006T1_Vs_GCPA006B1_twicefiltered_TvN	SBS39	0	Sporadic_OV	Other
GCPA006T1_Vs_GCPA006B1_twicefiltered_TvN	SBS45	0	Sporadic_OV	Other
GCPA006T1_Vs_GCPA006B1_twicefiltered_TvN	SBS96J	0	Sporadic_OV	SBS96J
GCPA006T1_Vs_GCPA006B1_twicefiltered_TvN	SBS96K	0	Sporadic_OV	Other
GCPA008T2_Vs_GCPA008B1_twicefiltered_TvN	SBS1	0.0530118	Sporadic_OV	SBS1
GCPA008T2_Vs_GCPA008B1_twicefiltered_TvN	SBS5	0.501922	Sporadic_OV	SBS5
GCPA008T2_Vs_GCPA008B1_twicefiltered_TvN	SBS7c	0	Sporadic_OV	Other
GCPA008T2_Vs_GCPA008B1_twicefiltered_TvN	SBS8	0	Sporadic_OV	SBS8
GCPA008T2_Vs_GCPA008B1_twicefiltered_TvN	SBS18	0	Sporadic_OV	SBS18
GCPA008T2_Vs_GCPA008B1_twicefiltered_TvN	SBS19	0	Sporadic_OV	SBS19
GCPA008T2_Vs_GCPA008B1_twicefiltered_TvN	SBS31	0	Sporadic_OV	SBS31
GCPA008T2_Vs_GCPA008B1_twicefiltered_TvN	SBS32	0	Sporadic_OV	SBS32
GCPA008T2_Vs_GCPA008B1_twicefiltered_TvN	SBS33	0	Sporadic_OV	Other
GCPA008T2_Vs_GCPA008B1_twicefiltered_TvN	SBS35	0	Sporadic_OV	Other
GCPA008T2_Vs_GCPA008B1_twicefiltered_TvN	SBS37	0	Sporadic_OV	Other
GCPA008T2_Vs_GCPA008B1_twicefiltered_TvN	SBS39	0	Sporadic_OV	Other
GCPA008T2_Vs_GCPA008B1_twicefiltered_TvN	SBS45	0.0598858	Sporadic_OV	Other
GCPA008T2_Vs_GCPA008B1_twicefiltered_TvN	SBS96J	0.38518	Sporadic_OV	SBS96J
GCPA008T2_Vs_GCPA008B1_twicefiltered_TvN	SBS96K	0	Sporadic_OV	Other
GCPA008T3_Vs_GCPA008B1_twicefiltered_TvN	SBS1	0.0419355	Sporadic_OV	SBS1
GCPA008T3_Vs_GCPA008B1_twicefiltered_TvN	SBS5	0.38	Sporadic_OV	SBS5
GCPA008T3_Vs_GCPA008B1_twicefiltered_TvN	SBS7c	0	Sporadic_OV	Other
GCPA008T3_Vs_GCPA008B1_twicefiltered_TvN	SBS8	0.161774	Sporadic_OV	SBS8
GCPA008T3_Vs_GCPA008B1_twicefiltered_TvN	SBS18	0	Sporadic_OV	SBS18
GCPA008T3_Vs_GCPA008B1_twicefiltered_TvN	SBS19	0	Sporadic_OV	SBS19
GCPA008T3_Vs_GCPA008B1_twicefiltered_TvN	SBS31	0	Sporadic_OV	SBS31
GCPA008T3_Vs_GCPA008B1_twicefiltered_TvN	SBS32	0	Sporadic_OV	SBS32
GCPA008T3_Vs_GCPA008B1_twicefiltered_TvN	SBS33	0	Sporadic_OV	Other
GCPA008T3_Vs_GCPA008B1_twicefiltered_TvN	SBS35	0	Sporadic_OV	Other
GCPA008T3_Vs_GCPA008B1_twicefiltered_TvN	SBS37	0	Sporadic_OV	Other
GCPA008T3_Vs_GCPA008B1_twicefiltered_TvN	SBS39	0	Sporadic_OV	Other
GCPA008T3_Vs_GCPA008B1_twicefiltered_TvN	SBS45	0	Sporadic_OV	Other
GCPA008T3_Vs_GCPA008B1_twicefiltered_TvN	SBS96J	0.41629	Sporadic_OV	SBS96J
GCPA008T3_Vs_GCPA008B1_twicefiltered_TvN	SBS96K	0	Sporadic_OV	Other
GCPA011T1I_Vs_GCPA011B1_twicefiltered_TvN	SBS1	0.0599193	Sporadic_OV	SBS1
GCPA011T1I_Vs_GCPA011B1_twicefiltered_TvN	SBS5	0.559764	Sporadic_OV	SBS5
GCPA011T1I_Vs_GCPA011B1_twicefiltered_TvN	SBS7c	0	Sporadic_OV	Other
GCPA011T1I_Vs_GCPA011B1_twicefiltered_TvN	SBS8	0.380317	Sporadic_OV	SBS8
GCPA011T1I_Vs_GCPA011B1_twicefiltered_TvN	SBS18	0	Sporadic_OV	SBS18
GCPA011T1I_Vs_GCPA011B1_twicefiltered_TvN	SBS19	0	Sporadic_OV	SBS19
GCPA011T1I_Vs_GCPA011B1_twicefiltered_TvN	SBS31	0	Sporadic_OV	SBS31
GCPA011T1I_Vs_GCPA011B1_twicefiltered_TvN	SBS32	0	Sporadic_OV	SBS32
GCPA011T1I_Vs_GCPA011B1_twicefiltered_TvN	SBS33	0	Sporadic_OV	Other
GCPA011T1I_Vs_GCPA011B1_twicefiltered_TvN	SBS35	0	Sporadic_OV	Other
GCPA011T1I_Vs_GCPA011B1_twicefiltered_TvN	SBS37	0	Sporadic_OV	Other
GCPA011T1I_Vs_GCPA011B1_twicefiltered_TvN	SBS39	0	Sporadic_OV	Other
GCPA011T1I_Vs_GCPA011B1_twicefiltered_TvN	SBS45	0	Sporadic_OV	Other
GCPA011T1I_Vs_GCPA011B1_twicefiltered_TvN	SBS96J	0	Sporadic_OV	SBS96J
GCPA011T1I_Vs_GCPA011B1_twicefiltered_TvN	SBS96K	0	Sporadic_OV	Other
GCPA011T1II_Vs_GCPA011B1_twicefiltered_TvN	SBS1	0.0273906	Sporadic_OV	SBS1
GCPA011T1II_Vs_GCPA011B1_twicefiltered_TvN	SBS5	0.247002	Sporadic_OV	SBS5
GCPA011T1II_Vs_GCPA011B1_twicefiltered_TvN	SBS7c	0	Sporadic_OV	Other
GCPA011T1II_Vs_GCPA011B1_twicefiltered_TvN	SBS8	0.225932	Sporadic_OV	SBS8
GCPA011T1II_Vs_GCPA011B1_twicefiltered_TvN	SBS18	0	Sporadic_OV	SBS18
GCPA011T1II_Vs_GCPA011B1_twicefiltered_TvN	SBS19	0	Sporadic_OV	SBS19
GCPA011T1II_Vs_GCPA011B1_twicefiltered_TvN	SBS31	0	Sporadic_OV	SBS31
GCPA011T1II_Vs_GCPA011B1_twicefiltered_TvN	SBS32	0	Sporadic_OV	SBS32
GCPA011T1II_Vs_GCPA011B1_twicefiltered_TvN	SBS33	0	Sporadic_OV	Other
GCPA011T1II_Vs_GCPA011B1_twicefiltered_TvN	SBS35	0	Sporadic_OV	Other
GCPA011T1II_Vs_GCPA011B1_twicefiltered_TvN	SBS37	0	Sporadic_OV	Other
GCPA011T1II_Vs_GCPA011B1_twicefiltered_TvN	SBS39	0	Sporadic_OV	Other
GCPA011T1II_Vs_GCPA011B1_twicefiltered_TvN	SBS45	0	Sporadic_OV	Other
GCPA011T1II_Vs_GCPA011B1_twicefiltered_TvN	SBS96J	0.499676	Sporadic_OV	SBS96J
GCPA011T1II_Vs_GCPA011B1_twicefiltered_TvN	SBS96K	0	Sporadic_OV	Other
GCPA011T2_Vs_GCPA011B1_twicefiltered_TvN	SBS1	0.0376604	Sporadic_OV	SBS1
GCPA011T2_Vs_GCPA011B1_twicefiltered_TvN	SBS5	0.142476	Sporadic_OV	SBS5
GCPA011T2_Vs_GCPA011B1_twicefiltered_TvN	SBS7c	0	Sporadic_OV	Other
GCPA011T2_Vs_GCPA011B1_twicefiltered_TvN	SBS8	0.288119	Sporadic_OV	SBS8
GCPA011T2_Vs_GCPA011B1_twicefiltered_TvN	SBS18	0	Sporadic_OV	SBS18
GCPA011T2_Vs_GCPA011B1_twicefiltered_TvN	SBS19	0	Sporadic_OV	SBS19
GCPA011T2_Vs_GCPA011B1_twicefiltered_TvN	SBS31	0.531745	Sporadic_OV	SBS31
GCPA011T2_Vs_GCPA011B1_twicefiltered_TvN	SBS32	0	Sporadic_OV	SBS32
GCPA011T2_Vs_GCPA011B1_twicefiltered_TvN	SBS33	0	Sporadic_OV	Other
GCPA011T2_Vs_GCPA011B1_twicefiltered_TvN	SBS35	0	Sporadic_OV	Other
GCPA011T2_Vs_GCPA011B1_twicefiltered_TvN	SBS37	0	Sporadic_OV	Other
GCPA011T2_Vs_GCPA011B1_twicefiltered_TvN	SBS39	0	Sporadic_OV	Other
GCPA011T2_Vs_GCPA011B1_twicefiltered_TvN	SBS45	0	Sporadic_OV	Other
GCPA011T2_Vs_GCPA011B1_twicefiltered_TvN	SBS96J	0	Sporadic_OV	SBS96J
GCPA011T2_Vs_GCPA011B1_twicefiltered_TvN	SBS96K	0	Sporadic_OV	Other
GCPA011T5I_Vs_GCPA011B1_twicefiltered_TvN	SBS1	0.0530135	Sporadic_OV	SBS1
GCPA011T5I_Vs_GCPA011B1_twicefiltered_TvN	SBS5	0.696665	Sporadic_OV	SBS5
GCPA011T5I_Vs_GCPA011B1_twicefiltered_TvN	SBS7c	0	Sporadic_OV	Other
GCPA011T5I_Vs_GCPA011B1_twicefiltered_TvN	SBS8	0.250322	Sporadic_OV	SBS8
GCPA011T5I_Vs_GCPA011B1_twicefiltered_TvN	SBS18	0	Sporadic_OV	SBS18
GCPA011T5I_Vs_GCPA011B1_twicefiltered_TvN	SBS19	0	Sporadic_OV	SBS19
GCPA011T5I_Vs_GCPA011B1_twicefiltered_TvN	SBS31	0	Sporadic_OV	SBS31
GCPA011T5I_Vs_GCPA011B1_twicefiltered_TvN	SBS32	0	Sporadic_OV	SBS32
GCPA011T5I_Vs_GCPA011B1_twicefiltered_TvN	SBS33	0	Sporadic_OV	Other
GCPA011T5I_Vs_GCPA011B1_twicefiltered_TvN	SBS35	0	Sporadic_OV	Other
GCPA011T5I_Vs_GCPA011B1_twicefiltered_TvN	SBS37	0	Sporadic_OV	Other
GCPA011T5I_Vs_GCPA011B1_twicefiltered_TvN	SBS39	0	Sporadic_OV	Other
GCPA011T5I_Vs_GCPA011B1_twicefiltered_TvN	SBS45	0	Sporadic_OV	Other
GCPA011T5I_Vs_GCPA011B1_twicefiltered_TvN	SBS96J	0	Sporadic_OV	SBS96J
GCPA011T5I_Vs_GCPA011B1_twicefiltered_TvN	SBS96K	0	Sporadic_OV	Other
GCPA011T5V_Vs_GCPA011B1_twicefiltered_TvN	SBS1	0.0453752	Sporadic_OV	SBS1
GCPA011T5V_Vs_GCPA011B1_twicefiltered_TvN	SBS5	0.530273	Sporadic_OV	SBS5
GCPA011T5V_Vs_GCPA011B1_twicefiltered_TvN	SBS7c	0	Sporadic_OV	Other
GCPA011T5V_Vs_GCPA011B1_twicefiltered_TvN	SBS8	0.225802	Sporadic_OV	SBS8
GCPA011T5V_Vs_GCPA011B1_twicefiltered_TvN	SBS18	0	Sporadic_OV	SBS18
GCPA011T5V_Vs_GCPA011B1_twicefiltered_TvN	SBS19	0	Sporadic_OV	SBS19
GCPA011T5V_Vs_GCPA011B1_twicefiltered_TvN	SBS31	0.19855	Sporadic_OV	SBS31
GCPA011T5V_Vs_GCPA011B1_twicefiltered_TvN	SBS32	0	Sporadic_OV	SBS32
GCPA011T5V_Vs_GCPA011B1_twicefiltered_TvN	SBS33	0	Sporadic_OV	Other
GCPA011T5V_Vs_GCPA011B1_twicefiltered_TvN	SBS35	0	Sporadic_OV	Other
GCPA011T5V_Vs_GCPA011B1_twicefiltered_TvN	SBS37	0	Sporadic_OV	Other
GCPA011T5V_Vs_GCPA011B1_twicefiltered_TvN	SBS39	0	Sporadic_OV	Other
GCPA011T5V_Vs_GCPA011B1_twicefiltered_TvN	SBS45	0	Sporadic_OV	Other
GCPA011T5V_Vs_GCPA011B1_twicefiltered_TvN	SBS96J	0	Sporadic_OV	SBS96J
GCPA011T5V_Vs_GCPA011B1_twicefiltered_TvN	SBS96K	0	Sporadic_OV	Other
GCPA011T5X_Vs_GCPA011B1_twicefiltered_TvN	SBS1	0.0412591	Sporadic_OV	SBS1
GCPA011T5X_Vs_GCPA011B1_twicefiltered_TvN	SBS5	0.462764	Sporadic_OV	SBS5
GCPA011T5X_Vs_GCPA011B1_twicefiltered_TvN	SBS7c	0	Sporadic_OV	Other
GCPA011T5X_Vs_GCPA011B1_twicefiltered_TvN	SBS8	0.191306	Sporadic_OV	SBS8
GCPA011T5X_Vs_GCPA011B1_twicefiltered_TvN	SBS18	0	Sporadic_OV	SBS18
GCPA011T5X_Vs_GCPA011B1_twicefiltered_TvN	SBS19	0	Sporadic_OV	SBS19
GCPA011T5X_Vs_GCPA011B1_twicefiltered_TvN	SBS31	0.228542	Sporadic_OV	SBS31
GCPA011T5X_Vs_GCPA011B1_twicefiltered_TvN	SBS32	0	Sporadic_OV	SBS32
GCPA011T5X_Vs_GCPA011B1_twicefiltered_TvN	SBS33	0	Sporadic_OV	Other
GCPA011T5X_Vs_GCPA011B1_twicefiltered_TvN	SBS35	0	Sporadic_OV	Other
GCPA011T5X_Vs_GCPA011B1_twicefiltered_TvN	SBS37	0	Sporadic_OV	Other
GCPA011T5X_Vs_GCPA011B1_twicefiltered_TvN	SBS39	0	Sporadic_OV	Other
GCPA011T5X_Vs_GCPA011B1_twicefiltered_TvN	SBS45	0.0761281	Sporadic_OV	Other
GCPA011T5X_Vs_GCPA011B1_twicefiltered_TvN	SBS96J	0	Sporadic_OV	SBS96J
GCPA011T5X_Vs_GCPA011B1_twicefiltered_TvN	SBS96K	0	Sporadic_OV	Other
GCPA011T5XX_Vs_GCPA011B1_twicefiltered_TvN	SBS1	0.0487204	Sporadic_OV	SBS1
GCPA011T5XX_Vs_GCPA011B1_twicefiltered_TvN	SBS5	0.621669	Sporadic_OV	SBS5
GCPA011T5XX_Vs_GCPA011B1_twicefiltered_TvN	SBS7c	0	Sporadic_OV	Other
GCPA011T5XX_Vs_GCPA011B1_twicefiltered_TvN	SBS8	0	Sporadic_OV	SBS8
GCPA011T5XX_Vs_GCPA011B1_twicefiltered_TvN	SBS18	0	Sporadic_OV	SBS18
GCPA011T5XX_Vs_GCPA011B1_twicefiltered_TvN	SBS19	0	Sporadic_OV	SBS19
GCPA011T5XX_Vs_GCPA011B1_twicefiltered_TvN	SBS31	0.171137	Sporadic_OV	SBS31
GCPA011T5XX_Vs_GCPA011B1_twicefiltered_TvN	SBS32	0	Sporadic_OV	SBS32
GCPA011T5XX_Vs_GCPA011B1_twicefiltered_TvN	SBS33	0	Sporadic_OV	Other
GCPA011T5XX_Vs_GCPA011B1_twicefiltered_TvN	SBS35	0	Sporadic_OV	Other
GCPA011T5XX_Vs_GCPA011B1_twicefiltered_TvN	SBS37	0	Sporadic_OV	Other
GCPA011T5XX_Vs_GCPA011B1_twicefiltered_TvN	SBS39	0	Sporadic_OV	Other
GCPA011T5XX_Vs_GCPA011B1_twicefiltered_TvN	SBS45	0.158473	Sporadic_OV	Other
GCPA011T5XX_Vs_GCPA011B1_twicefiltered_TvN	SBS96J	0	Sporadic_OV	SBS96J
GCPA011T5XX_Vs_GCPA011B1_twicefiltered_TvN	SBS96K	0	Sporadic_OV	Other
GCPA013T1_Vs_GPCA013B1_twicefiltered_TvN	SBS1	0.0704447	Sporadic_OV	SBS1
GCPA013T1_Vs_GPCA013B1_twicefiltered_TvN	SBS5	0.488587	Sporadic_OV	SBS5
GCPA013T1_Vs_GPCA013B1_twicefiltered_TvN	SBS7c	0	Sporadic_OV	Other
GCPA013T1_Vs_GPCA013B1_twicefiltered_TvN	SBS8	0.328808	Sporadic_OV	SBS8
GCPA013T1_Vs_GPCA013B1_twicefiltered_TvN	SBS18	0	Sporadic_OV	SBS18
GCPA013T1_Vs_GPCA013B1_twicefiltered_TvN	SBS19	0	Sporadic_OV	SBS19
GCPA013T1_Vs_GPCA013B1_twicefiltered_TvN	SBS31	0	Sporadic_OV	SBS31
GCPA013T1_Vs_GPCA013B1_twicefiltered_TvN	SBS32	0	Sporadic_OV	SBS32
GCPA013T1_Vs_GPCA013B1_twicefiltered_TvN	SBS33	0	Sporadic_OV	Other
GCPA013T1_Vs_GPCA013B1_twicefiltered_TvN	SBS35	0	Sporadic_OV	Other
GCPA013T1_Vs_GPCA013B1_twicefiltered_TvN	SBS37	0	Sporadic_OV	Other
GCPA013T1_Vs_GPCA013B1_twicefiltered_TvN	SBS39	0	Sporadic_OV	Other
GCPA013T1_Vs_GPCA013B1_twicefiltered_TvN	SBS45	0	Sporadic_OV	Other
GCPA013T1_Vs_GPCA013B1_twicefiltered_TvN	SBS96J	0.112161	Sporadic_OV	SBS96J
GCPA013T1_Vs_GPCA013B1_twicefiltered_TvN	SBS96K	0	Sporadic_OV	Other
GCPA013T2II_Vs_GPCA013B1_twicefiltered_TvN	SBS1	0.0723014	Sporadic_OV	SBS1
GCPA013T2II_Vs_GPCA013B1_twicefiltered_TvN	SBS5	0.709921	Sporadic_OV	SBS5
GCPA013T2II_Vs_GPCA013B1_twicefiltered_TvN	SBS7c	0	Sporadic_OV	Other
GCPA013T2II_Vs_GPCA013B1_twicefiltered_TvN	SBS8	0.217777	Sporadic_OV	SBS8
GCPA013T2II_Vs_GPCA013B1_twicefiltered_TvN	SBS18	0	Sporadic_OV	SBS18
GCPA013T2II_Vs_GPCA013B1_twicefiltered_TvN	SBS19	0	Sporadic_OV	SBS19
GCPA013T2II_Vs_GPCA013B1_twicefiltered_TvN	SBS31	0	Sporadic_OV	SBS31
GCPA013T2II_Vs_GPCA013B1_twicefiltered_TvN	SBS32	0	Sporadic_OV	SBS32
GCPA013T2II_Vs_GPCA013B1_twicefiltered_TvN	SBS33	0	Sporadic_OV	Other
GCPA013T2II_Vs_GPCA013B1_twicefiltered_TvN	SBS35	0	Sporadic_OV	Other
GCPA013T2II_Vs_GPCA013B1_twicefiltered_TvN	SBS37	0	Sporadic_OV	Other
GCPA013T2II_Vs_GPCA013B1_twicefiltered_TvN	SBS39	0	Sporadic_OV	Other
GCPA013T2II_Vs_GPCA013B1_twicefiltered_TvN	SBS45	0	Sporadic_OV	Other
GCPA013T2II_Vs_GPCA013B1_twicefiltered_TvN	SBS96J	0	Sporadic_OV	SBS96J
GCPA013T2II_Vs_GPCA013B1_twicefiltered_TvN	SBS96K	0	Sporadic_OV	Other
GCPA013T2IV_Vs_GPCA013B1_twicefiltered_TvN	SBS1	0.075098	Sporadic_OV	SBS1
GCPA013T2IV_Vs_GPCA013B1_twicefiltered_TvN	SBS5	0.817697	Sporadic_OV	SBS5
GCPA013T2IV_Vs_GPCA013B1_twicefiltered_TvN	SBS7c	0	Sporadic_OV	Other
GCPA013T2IV_Vs_GPCA013B1_twicefiltered_TvN	SBS8	0	Sporadic_OV	SBS8
GCPA013T2IV_Vs_GPCA013B1_twicefiltered_TvN	SBS18	0	Sporadic_OV	SBS18
GCPA013T2IV_Vs_GPCA013B1_twicefiltered_TvN	SBS19	0	Sporadic_OV	SBS19
GCPA013T2IV_Vs_GPCA013B1_twicefiltered_TvN	SBS31	0	Sporadic_OV	SBS31
GCPA013T2IV_Vs_GPCA013B1_twicefiltered_TvN	SBS32	0	Sporadic_OV	SBS32
GCPA013T2IV_Vs_GPCA013B1_twicefiltered_TvN	SBS33	0	Sporadic_OV	Other
GCPA013T2IV_Vs_GPCA013B1_twicefiltered_TvN	SBS35	0	Sporadic_OV	Other
GCPA013T2IV_Vs_GPCA013B1_twicefiltered_TvN	SBS37	0	Sporadic_OV	Other
GCPA013T2IV_Vs_GPCA013B1_twicefiltered_TvN	SBS39	0	Sporadic_OV	Other
GCPA013T2IV_Vs_GPCA013B1_twicefiltered_TvN	SBS45	0.107205	Sporadic_OV	Other
GCPA013T2IV_Vs_GPCA013B1_twicefiltered_TvN	SBS96J	0	Sporadic_OV	SBS96J
GCPA013T2IV_Vs_GPCA013B1_twicefiltered_TvN	SBS96K	0	Sporadic_OV	Other
GCPA013T2V_Vs_GPCA013B1_twicefiltered_TvN	SBS1	0.0635676	Sporadic_OV	SBS1
GCPA013T2V_Vs_GPCA013B1_twicefiltered_TvN	SBS5	0.75021	Sporadic_OV	SBS5
GCPA013T2V_Vs_GPCA013B1_twicefiltered_TvN	SBS7c	0	Sporadic_OV	Other
GCPA013T2V_Vs_GPCA013B1_twicefiltered_TvN	SBS8	0.186222	Sporadic_OV	SBS8
GCPA013T2V_Vs_GPCA013B1_twicefiltered_TvN	SBS18	0	Sporadic_OV	SBS18
GCPA013T2V_Vs_GPCA013B1_twicefiltered_TvN	SBS19	0	Sporadic_OV	SBS19
GCPA013T2V_Vs_GPCA013B1_twicefiltered_TvN	SBS31	0	Sporadic_OV	SBS31
GCPA013T2V_Vs_GPCA013B1_twicefiltered_TvN	SBS32	0	Sporadic_OV	SBS32
GCPA013T2V_Vs_GPCA013B1_twicefiltered_TvN	SBS33	0	Sporadic_OV	Other
GCPA013T2V_Vs_GPCA013B1_twicefiltered_TvN	SBS35	0	Sporadic_OV	Other
GCPA013T2V_Vs_GPCA013B1_twicefiltered_TvN	SBS37	0	Sporadic_OV	Other
GCPA013T2V_Vs_GPCA013B1_twicefiltered_TvN	SBS39	0	Sporadic_OV	Other
GCPA013T2V_Vs_GPCA013B1_twicefiltered_TvN	SBS45	0	Sporadic_OV	Other
GCPA013T2V_Vs_GPCA013B1_twicefiltered_TvN	SBS96J	0	Sporadic_OV	SBS96J
GCPA013T2V_Vs_GPCA013B1_twicefiltered_TvN	SBS96K	0	Sporadic_OV	Other
GCPA013T2VI_Vs_GPCA013B1_twicefiltered_TvN	SBS1	0.065673	Sporadic_OV	SBS1
GCPA013T2VI_Vs_GPCA013B1_twicefiltered_TvN	SBS5	0.738341	Sporadic_OV	SBS5
GCPA013T2VI_Vs_GPCA013B1_twicefiltered_TvN	SBS7c	0	Sporadic_OV	Other
GCPA013T2VI_Vs_GPCA013B1_twicefiltered_TvN	SBS8	0.195986	Sporadic_OV	SBS8
GCPA013T2VI_Vs_GPCA013B1_twicefiltered_TvN	SBS18	0	Sporadic_OV	SBS18
GCPA013T2VI_Vs_GPCA013B1_twicefiltered_TvN	SBS19	0	Sporadic_OV	SBS19
GCPA013T2VI_Vs_GPCA013B1_twicefiltered_TvN	SBS31	0	Sporadic_OV	SBS31
GCPA013T2VI_Vs_GPCA013B1_twicefiltered_TvN	SBS32	0	Sporadic_OV	SBS32
GCPA013T2VI_Vs_GPCA013B1_twicefiltered_TvN	SBS33	0	Sporadic_OV	Other
GCPA013T2VI_Vs_GPCA013B1_twicefiltered_TvN	SBS35	0	Sporadic_OV	Other
GCPA013T2VI_Vs_GPCA013B1_twicefiltered_TvN	SBS37	0	Sporadic_OV	Other
GCPA013T2VI_Vs_GPCA013B1_twicefiltered_TvN	SBS39	0	Sporadic_OV	Other
GCPA013T2VI_Vs_GPCA013B1_twicefiltered_TvN	SBS45	0	Sporadic_OV	Other
GCPA013T2VI_Vs_GPCA013B1_twicefiltered_TvN	SBS96J	0	Sporadic_OV	SBS96J
GCPA013T2VI_Vs_GPCA013B1_twicefiltered_TvN	SBS96K	0	Sporadic_OV	Other
GCPA016T1II_Vs_GCPA016B1_twicefiltered_TvN	SBS1	0.0633474	Sporadic_OV	SBS1
GCPA016T1II_Vs_GCPA016B1_twicefiltered_TvN	SBS5	0.70208	Sporadic_OV	SBS5
GCPA016T1II_Vs_GCPA016B1_twicefiltered_TvN	SBS7c	0	Sporadic_OV	Other
GCPA016T1II_Vs_GCPA016B1_twicefiltered_TvN	SBS8	0.234572	Sporadic_OV	SBS8
GCPA016T1II_Vs_GCPA016B1_twicefiltered_TvN	SBS18	0	Sporadic_OV	SBS18
GCPA016T1II_Vs_GCPA016B1_twicefiltered_TvN	SBS19	0	Sporadic_OV	SBS19
GCPA016T1II_Vs_GCPA016B1_twicefiltered_TvN	SBS31	0	Sporadic_OV	SBS31
GCPA016T1II_Vs_GCPA016B1_twicefiltered_TvN	SBS32	0	Sporadic_OV	SBS32
GCPA016T1II_Vs_GCPA016B1_twicefiltered_TvN	SBS33	0	Sporadic_OV	Other
GCPA016T1II_Vs_GCPA016B1_twicefiltered_TvN	SBS35	0	Sporadic_OV	Other
GCPA016T1II_Vs_GCPA016B1_twicefiltered_TvN	SBS37	0	Sporadic_OV	Other
GCPA016T1II_Vs_GCPA016B1_twicefiltered_TvN	SBS39	0	Sporadic_OV	Other
GCPA016T1II_Vs_GCPA016B1_twicefiltered_TvN	SBS45	0	Sporadic_OV	Other
GCPA016T1II_Vs_GCPA016B1_twicefiltered_TvN	SBS96J	0	Sporadic_OV	SBS96J
GCPA016T1II_Vs_GCPA016B1_twicefiltered_TvN	SBS96K	0	Sporadic_OV	Other
GCPA021T2_Vs_GCPA021B2_twicefiltered_TvN	SBS1	0.0827273	Sporadic_OV	SBS1
GCPA021T2_Vs_GCPA021B2_twicefiltered_TvN	SBS5	0.649394	Sporadic_OV	SBS5
GCPA021T2_Vs_GCPA021B2_twicefiltered_TvN	SBS7c	0	Sporadic_OV	Other
GCPA021T2_Vs_GCPA021B2_twicefiltered_TvN	SBS8	0.267879	Sporadic_OV	SBS8
GCPA021T2_Vs_GCPA021B2_twicefiltered_TvN	SBS18	0	Sporadic_OV	SBS18
GCPA021T2_Vs_GCPA021B2_twicefiltered_TvN	SBS19	0	Sporadic_OV	SBS19
GCPA021T2_Vs_GCPA021B2_twicefiltered_TvN	SBS31	0	Sporadic_OV	SBS31
GCPA021T2_Vs_GCPA021B2_twicefiltered_TvN	SBS32	0	Sporadic_OV	SBS32
GCPA021T2_Vs_GCPA021B2_twicefiltered_TvN	SBS33	0	Sporadic_OV	Other
GCPA021T2_Vs_GCPA021B2_twicefiltered_TvN	SBS35	0	Sporadic_OV	Other
GCPA021T2_Vs_GCPA021B2_twicefiltered_TvN	SBS37	0	Sporadic_OV	Other
GCPA021T2_Vs_GCPA021B2_twicefiltered_TvN	SBS39	0	Sporadic_OV	Other
GCPA021T2_Vs_GCPA021B2_twicefiltered_TvN	SBS45	0	Sporadic_OV	Other
GCPA021T2_Vs_GCPA021B2_twicefiltered_TvN	SBS96J	0	Sporadic_OV	SBS96J
GCPA021T2_Vs_GCPA021B2_twicefiltered_TvN	SBS96K	0	Sporadic_OV	Other
GCPA022T1I_Vs_GCPA022B1_twicefiltered_TvN	SBS1	0.0592711	Sporadic_OV	SBS1
GCPA022T1I_Vs_GCPA022B1_twicefiltered_TvN	SBS5	0.688426	Sporadic_OV	SBS5
GCPA022T1I_Vs_GCPA022B1_twicefiltered_TvN	SBS7c	0	Sporadic_OV	Other
GCPA022T1I_Vs_GCPA022B1_twicefiltered_TvN	SBS8	0.252303	Sporadic_OV	SBS8
GCPA022T1I_Vs_GCPA022B1_twicefiltered_TvN	SBS18	0	Sporadic_OV	SBS18
GCPA022T1I_Vs_GCPA022B1_twicefiltered_TvN	SBS19	0	Sporadic_OV	SBS19
GCPA022T1I_Vs_GCPA022B1_twicefiltered_TvN	SBS31	0	Sporadic_OV	SBS31
GCPA022T1I_Vs_GCPA022B1_twicefiltered_TvN	SBS32	0	Sporadic_OV	SBS32
GCPA022T1I_Vs_GCPA022B1_twicefiltered_TvN	SBS33	0	Sporadic_OV	Other
GCPA022T1I_Vs_GCPA022B1_twicefiltered_TvN	SBS35	0	Sporadic_OV	Other
GCPA022T1I_Vs_GCPA022B1_twicefiltered_TvN	SBS37	0	Sporadic_OV	Other
GCPA022T1I_Vs_GCPA022B1_twicefiltered_TvN	SBS39	0	Sporadic_OV	Other
GCPA022T1I_Vs_GCPA022B1_twicefiltered_TvN	SBS45	0	Sporadic_OV	Other
GCPA022T1I_Vs_GCPA022B1_twicefiltered_TvN	SBS96J	0	Sporadic_OV	SBS96J
GCPA022T1I_Vs_GCPA022B1_twicefiltered_TvN	SBS96K	0	Sporadic_OV	Other
GCPA022T1II_Vs_GCPA022B1_twicefiltered_TvN	SBS1	0.0608534	Sporadic_OV	SBS1
GCPA022T1II_Vs_GCPA022B1_twicefiltered_TvN	SBS5	0.714286	Sporadic_OV	SBS5
GCPA022T1II_Vs_GCPA022B1_twicefiltered_TvN	SBS7c	0	Sporadic_OV	Other
GCPA022T1II_Vs_GCPA022B1_twicefiltered_TvN	SBS8	0.224861	Sporadic_OV	SBS8
GCPA022T1II_Vs_GCPA022B1_twicefiltered_TvN	SBS18	0	Sporadic_OV	SBS18
GCPA022T1II_Vs_GCPA022B1_twicefiltered_TvN	SBS19	0	Sporadic_OV	SBS19
GCPA022T1II_Vs_GCPA022B1_twicefiltered_TvN	SBS31	0	Sporadic_OV	SBS31
GCPA022T1II_Vs_GCPA022B1_twicefiltered_TvN	SBS32	0	Sporadic_OV	SBS32
GCPA022T1II_Vs_GCPA022B1_twicefiltered_TvN	SBS33	0	Sporadic_OV	Other
GCPA022T1II_Vs_GCPA022B1_twicefiltered_TvN	SBS35	0	Sporadic_OV	Other
GCPA022T1II_Vs_GCPA022B1_twicefiltered_TvN	SBS37	0	Sporadic_OV	Other
GCPA022T1II_Vs_GCPA022B1_twicefiltered_TvN	SBS39	0	Sporadic_OV	Other
GCPA022T1II_Vs_GCPA022B1_twicefiltered_TvN	SBS45	0	Sporadic_OV	Other
GCPA022T1II_Vs_GCPA022B1_twicefiltered_TvN	SBS96J	0	Sporadic_OV	SBS96J
GCPA022T1II_Vs_GCPA022B1_twicefiltered_TvN	SBS96K	0	Sporadic_OV	Other
GCPA023T1I_Vs_GCPA023B1_twicefiltered_TvN	SBS1	0.0645244	Sporadic_OV	SBS1
GCPA023T1I_Vs_GCPA023B1_twicefiltered_TvN	SBS5	0.690231	Sporadic_OV	SBS5
GCPA023T1I_Vs_GCPA023B1_twicefiltered_TvN	SBS7c	0	Sporadic_OV	Other
GCPA023T1I_Vs_GCPA023B1_twicefiltered_TvN	SBS8	0.245244	Sporadic_OV	SBS8
GCPA023T1I_Vs_GCPA023B1_twicefiltered_TvN	SBS18	0	Sporadic_OV	SBS18
GCPA023T1I_Vs_GCPA023B1_twicefiltered_TvN	SBS19	0	Sporadic_OV	SBS19
GCPA023T1I_Vs_GCPA023B1_twicefiltered_TvN	SBS31	0	Sporadic_OV	SBS31
GCPA023T1I_Vs_GCPA023B1_twicefiltered_TvN	SBS32	0	Sporadic_OV	SBS32
GCPA023T1I_Vs_GCPA023B1_twicefiltered_TvN	SBS33	0	Sporadic_OV	Other
GCPA023T1I_Vs_GCPA023B1_twicefiltered_TvN	SBS35	0	Sporadic_OV	Other
GCPA023T1I_Vs_GCPA023B1_twicefiltered_TvN	SBS37	0	Sporadic_OV	Other
GCPA023T1I_Vs_GCPA023B1_twicefiltered_TvN	SBS39	0	Sporadic_OV	Other
GCPA023T1I_Vs_GCPA023B1_twicefiltered_TvN	SBS45	0	Sporadic_OV	Other
GCPA023T1I_Vs_GCPA023B1_twicefiltered_TvN	SBS96J	0	Sporadic_OV	SBS96J
GCPA023T1I_Vs_GCPA023B1_twicefiltered_TvN	SBS96K	0	Sporadic_OV	Other
GCPA023T2I_Vs_GCPA023B1_twicefiltered_TvN	SBS1	0.0590973	Sporadic_OV	SBS1
GCPA023T2I_Vs_GCPA023B1_twicefiltered_TvN	SBS5	0.768032	Sporadic_OV	SBS5
GCPA023T2I_Vs_GCPA023B1_twicefiltered_TvN	SBS7c	0	Sporadic_OV	Other
GCPA023T2I_Vs_GCPA023B1_twicefiltered_TvN	SBS8	0.172871	Sporadic_OV	SBS8
GCPA023T2I_Vs_GCPA023B1_twicefiltered_TvN	SBS18	0	Sporadic_OV	SBS18
GCPA023T2I_Vs_GCPA023B1_twicefiltered_TvN	SBS19	0	Sporadic_OV	SBS19
GCPA023T2I_Vs_GCPA023B1_twicefiltered_TvN	SBS31	0	Sporadic_OV	SBS31
GCPA023T2I_Vs_GCPA023B1_twicefiltered_TvN	SBS32	0	Sporadic_OV	SBS32
GCPA023T2I_Vs_GCPA023B1_twicefiltered_TvN	SBS33	0	Sporadic_OV	Other
GCPA023T2I_Vs_GCPA023B1_twicefiltered_TvN	SBS35	0	Sporadic_OV	Other
GCPA023T2I_Vs_GCPA023B1_twicefiltered_TvN	SBS37	0	Sporadic_OV	Other
GCPA023T2I_Vs_GCPA023B1_twicefiltered_TvN	SBS39	0	Sporadic_OV	Other
GCPA023T2I_Vs_GCPA023B1_twicefiltered_TvN	SBS45	0	Sporadic_OV	Other
GCPA023T2I_Vs_GCPA023B1_twicefiltered_TvN	SBS96J	0	Sporadic_OV	SBS96J
GCPA023T2I_Vs_GCPA023B1_twicefiltered_TvN	SBS96K	0	Sporadic_OV	Other
GCPA024T1I_Vs_GCPA024B1_twicefiltered_TvN	SBS1	0.0652105	Sporadic_OV	SBS1
GCPA024T1I_Vs_GCPA024B1_twicefiltered_TvN	SBS5	0.592276	Sporadic_OV	SBS5
GCPA024T1I_Vs_GCPA024B1_twicefiltered_TvN	SBS7c	0	Sporadic_OV	Other
GCPA024T1I_Vs_GCPA024B1_twicefiltered_TvN	SBS8	0.342513	Sporadic_OV	SBS8
GCPA024T1I_Vs_GCPA024B1_twicefiltered_TvN	SBS18	0	Sporadic_OV	SBS18
GCPA024T1I_Vs_GCPA024B1_twicefiltered_TvN	SBS19	0	Sporadic_OV	SBS19
GCPA024T1I_Vs_GCPA024B1_twicefiltered_TvN	SBS31	0	Sporadic_OV	SBS31
GCPA024T1I_Vs_GCPA024B1_twicefiltered_TvN	SBS32	0	Sporadic_OV	SBS32
GCPA024T1I_Vs_GCPA024B1_twicefiltered_TvN	SBS33	0	Sporadic_OV	Other
GCPA024T1I_Vs_GCPA024B1_twicefiltered_TvN	SBS35	0	Sporadic_OV	Other
GCPA024T1I_Vs_GCPA024B1_twicefiltered_TvN	SBS37	0	Sporadic_OV	Other
GCPA024T1I_Vs_GCPA024B1_twicefiltered_TvN	SBS39	0	Sporadic_OV	Other
GCPA024T1I_Vs_GCPA024B1_twicefiltered_TvN	SBS45	0	Sporadic_OV	Other
GCPA024T1I_Vs_GCPA024B1_twicefiltered_TvN	SBS96J	0	Sporadic_OV	SBS96J
GCPA024T1I_Vs_GCPA024B1_twicefiltered_TvN	SBS96K	0	Sporadic_OV	Other
GCPA030T1III_Vs_GPCA030B1_twicefiltered_TvN	SBS1	0.0889603	Sporadic_OV	SBS1
GCPA030T1III_Vs_GPCA030B1_twicefiltered_TvN	SBS5	0.565916	Sporadic_OV	SBS5
GCPA030T1III_Vs_GPCA030B1_twicefiltered_TvN	SBS7c	0	Sporadic_OV	Other
GCPA030T1III_Vs_GPCA030B1_twicefiltered_TvN	SBS8	0.345123	Sporadic_OV	SBS8
GCPA030T1III_Vs_GPCA030B1_twicefiltered_TvN	SBS18	0	Sporadic_OV	SBS18
GCPA030T1III_Vs_GPCA030B1_twicefiltered_TvN	SBS19	0	Sporadic_OV	SBS19
GCPA030T1III_Vs_GPCA030B1_twicefiltered_TvN	SBS31	0	Sporadic_OV	SBS31
GCPA030T1III_Vs_GPCA030B1_twicefiltered_TvN	SBS32	0	Sporadic_OV	SBS32
GCPA030T1III_Vs_GPCA030B1_twicefiltered_TvN	SBS33	0	Sporadic_OV	Other
GCPA030T1III_Vs_GPCA030B1_twicefiltered_TvN	SBS35	0	Sporadic_OV	Other
GCPA030T1III_Vs_GPCA030B1_twicefiltered_TvN	SBS37	0	Sporadic_OV	Other
GCPA030T1III_Vs_GPCA030B1_twicefiltered_TvN	SBS39	0	Sporadic_OV	Other
GCPA030T1III_Vs_GPCA030B1_twicefiltered_TvN	SBS45	0	Sporadic_OV	Other
GCPA030T1III_Vs_GPCA030B1_twicefiltered_TvN	SBS96J	0	Sporadic_OV	SBS96J
GCPA030T1III_Vs_GPCA030B1_twicefiltered_TvN	SBS96K	0	Sporadic_OV	Other
GCPA031T1I_Vs_GCPA031B1_twicefiltered_TvN	SBS1	0.0693264	Sporadic_OV	SBS1
GCPA031T1I_Vs_GCPA031B1_twicefiltered_TvN	SBS5	0.479398	Sporadic_OV	SBS5
GCPA031T1I_Vs_GCPA031B1_twicefiltered_TvN	SBS7c	0	Sporadic_OV	Other
GCPA031T1I_Vs_GCPA031B1_twicefiltered_TvN	SBS8	0.355788	Sporadic_OV	SBS8
GCPA031T1I_Vs_GCPA031B1_twicefiltered_TvN	SBS18	0	Sporadic_OV	SBS18
GCPA031T1I_Vs_GCPA031B1_twicefiltered_TvN	SBS19	0	Sporadic_OV	SBS19
GCPA031T1I_Vs_GCPA031B1_twicefiltered_TvN	SBS31	0	Sporadic_OV	SBS31
GCPA031T1I_Vs_GCPA031B1_twicefiltered_TvN	SBS32	0.0954872	Sporadic_OV	SBS32
GCPA031T1I_Vs_GCPA031B1_twicefiltered_TvN	SBS33	0	Sporadic_OV	Other
GCPA031T1I_Vs_GCPA031B1_twicefiltered_TvN	SBS35	0	Sporadic_OV	Other
GCPA031T1I_Vs_GCPA031B1_twicefiltered_TvN	SBS37	0	Sporadic_OV	Other
GCPA031T1I_Vs_GCPA031B1_twicefiltered_TvN	SBS39	0	Sporadic_OV	Other
GCPA031T1I_Vs_GCPA031B1_twicefiltered_TvN	SBS45	0	Sporadic_OV	Other
GCPA031T1I_Vs_GCPA031B1_twicefiltered_TvN	SBS96J	0	Sporadic_OV	SBS96J
GCPA031T1I_Vs_GCPA031B1_twicefiltered_TvN	SBS96K	0	Sporadic_OV	Other
GCPA032T1_Vs_GCPA032B1_twicefiltered_TvN	SBS1	0.0731314	Sporadic_OV	SBS1
GCPA032T1_Vs_GCPA032B1_twicefiltered_TvN	SBS5	0.627899	Sporadic_OV	SBS5
GCPA032T1_Vs_GCPA032B1_twicefiltered_TvN	SBS7c	0	Sporadic_OV	Other
GCPA032T1_Vs_GCPA032B1_twicefiltered_TvN	SBS8	0.298969	Sporadic_OV	SBS8
GCPA032T1_Vs_GCPA032B1_twicefiltered_TvN	SBS18	0	Sporadic_OV	SBS18
GCPA032T1_Vs_GCPA032B1_twicefiltered_TvN	SBS19	0	Sporadic_OV	SBS19
GCPA032T1_Vs_GCPA032B1_twicefiltered_TvN	SBS31	0	Sporadic_OV	SBS31
GCPA032T1_Vs_GCPA032B1_twicefiltered_TvN	SBS32	0	Sporadic_OV	SBS32
GCPA032T1_Vs_GCPA032B1_twicefiltered_TvN	SBS33	0	Sporadic_OV	Other
GCPA032T1_Vs_GCPA032B1_twicefiltered_TvN	SBS35	0	Sporadic_OV	Other
GCPA032T1_Vs_GCPA032B1_twicefiltered_TvN	SBS37	0	Sporadic_OV	Other
GCPA032T1_Vs_GCPA032B1_twicefiltered_TvN	SBS39	0	Sporadic_OV	Other
GCPA032T1_Vs_GCPA032B1_twicefiltered_TvN	SBS45	0	Sporadic_OV	Other
GCPA032T1_Vs_GCPA032B1_twicefiltered_TvN	SBS96J	0	Sporadic_OV	SBS96J
GCPA032T1_Vs_GCPA032B1_twicefiltered_TvN	SBS96K	0	Sporadic_OV	Other
GCPA044T1_Vs_GCPA044B1_twicefiltered_TvN	SBS1	0.089916	Sporadic_OV	SBS1
GCPA044T1_Vs_GCPA044B1_twicefiltered_TvN	SBS5	0.664286	Sporadic_OV	SBS5
GCPA044T1_Vs_GCPA044B1_twicefiltered_TvN	SBS7c	0	Sporadic_OV	Other
GCPA044T1_Vs_GCPA044B1_twicefiltered_TvN	SBS8	0.245798	Sporadic_OV	SBS8
GCPA044T1_Vs_GCPA044B1_twicefiltered_TvN	SBS18	0	Sporadic_OV	SBS18
GCPA044T1_Vs_GCPA044B1_twicefiltered_TvN	SBS19	0	Sporadic_OV	SBS19
GCPA044T1_Vs_GCPA044B1_twicefiltered_TvN	SBS31	0	Sporadic_OV	SBS31
GCPA044T1_Vs_GCPA044B1_twicefiltered_TvN	SBS32	0	Sporadic_OV	SBS32
GCPA044T1_Vs_GCPA044B1_twicefiltered_TvN	SBS33	0	Sporadic_OV	Other
GCPA044T1_Vs_GCPA044B1_twicefiltered_TvN	SBS35	0	Sporadic_OV	Other
GCPA044T1_Vs_GCPA044B1_twicefiltered_TvN	SBS37	0	Sporadic_OV	Other
GCPA044T1_Vs_GCPA044B1_twicefiltered_TvN	SBS39	0	Sporadic_OV	Other
GCPA044T1_Vs_GCPA044B1_twicefiltered_TvN	SBS45	0	Sporadic_OV	Other
GCPA044T1_Vs_GCPA044B1_twicefiltered_TvN	SBS96J	0	Sporadic_OV	SBS96J
GCPA044T1_Vs_GCPA044B1_twicefiltered_TvN	SBS96K	0	Sporadic_OV	Other
GCPA048T1_Vs_GCPA048B1_twicefiltered_TvN	SBS1	0.090112	Sporadic_OV	SBS1
GCPA048T1_Vs_GCPA048B1_twicefiltered_TvN	SBS5	0.744277	Sporadic_OV	SBS5
GCPA048T1_Vs_GCPA048B1_twicefiltered_TvN	SBS7c	0	Sporadic_OV	Other
GCPA048T1_Vs_GCPA048B1_twicefiltered_TvN	SBS8	0.165611	Sporadic_OV	SBS8
GCPA048T1_Vs_GCPA048B1_twicefiltered_TvN	SBS18	0	Sporadic_OV	SBS18
GCPA048T1_Vs_GCPA048B1_twicefiltered_TvN	SBS19	0	Sporadic_OV	SBS19
GCPA048T1_Vs_GCPA048B1_twicefiltered_TvN	SBS31	0	Sporadic_OV	SBS31
GCPA048T1_Vs_GCPA048B1_twicefiltered_TvN	SBS32	0	Sporadic_OV	SBS32
GCPA048T1_Vs_GCPA048B1_twicefiltered_TvN	SBS33	0	Sporadic_OV	Other
GCPA048T1_Vs_GCPA048B1_twicefiltered_TvN	SBS35	0	Sporadic_OV	Other
GCPA048T1_Vs_GCPA048B1_twicefiltered_TvN	SBS37	0	Sporadic_OV	Other
GCPA048T1_Vs_GCPA048B1_twicefiltered_TvN	SBS39	0	Sporadic_OV	Other
GCPA048T1_Vs_GCPA048B1_twicefiltered_TvN	SBS45	0	Sporadic_OV	Other
GCPA048T1_Vs_GCPA048B1_twicefiltered_TvN	SBS96J	0	Sporadic_OV	SBS96J
GCPA048T1_Vs_GCPA048B1_twicefiltered_TvN	SBS96K	0	Sporadic_OV	Other
GCPA049T1_Vs_GCPA049B1_twicefiltered_TvN	SBS1	0.0481838	Sporadic_OV	SBS1
GCPA049T1_Vs_GCPA049B1_twicefiltered_TvN	SBS5	0.605263	Sporadic_OV	SBS5
GCPA049T1_Vs_GCPA049B1_twicefiltered_TvN	SBS7c	0	Sporadic_OV	Other
GCPA049T1_Vs_GCPA049B1_twicefiltered_TvN	SBS8	0.346553	Sporadic_OV	SBS8
GCPA049T1_Vs_GCPA049B1_twicefiltered_TvN	SBS18	0	Sporadic_OV	SBS18
GCPA049T1_Vs_GCPA049B1_twicefiltered_TvN	SBS19	0	Sporadic_OV	SBS19
GCPA049T1_Vs_GCPA049B1_twicefiltered_TvN	SBS31	0	Sporadic_OV	SBS31
GCPA049T1_Vs_GCPA049B1_twicefiltered_TvN	SBS32	0	Sporadic_OV	SBS32
GCPA049T1_Vs_GCPA049B1_twicefiltered_TvN	SBS33	0	Sporadic_OV	Other
GCPA049T1_Vs_GCPA049B1_twicefiltered_TvN	SBS35	0	Sporadic_OV	Other
GCPA049T1_Vs_GCPA049B1_twicefiltered_TvN	SBS37	0	Sporadic_OV	Other
GCPA049T1_Vs_GCPA049B1_twicefiltered_TvN	SBS39	0	Sporadic_OV	Other
GCPA049T1_Vs_GCPA049B1_twicefiltered_TvN	SBS45	0	Sporadic_OV	Other
GCPA049T1_Vs_GCPA049B1_twicefiltered_TvN	SBS96J	0	Sporadic_OV	SBS96J
GCPA049T1_Vs_GCPA049B1_twicefiltered_TvN	SBS96K	0	Sporadic_OV	Other
GCPA050T1_Vs_GCPA050S1_twicefiltered_TvN	SBS1	0.0778472	Sporadic_OV	SBS1
GCPA050T1_Vs_GCPA050S1_twicefiltered_TvN	SBS5	0.703508	Sporadic_OV	SBS5
GCPA050T1_Vs_GCPA050S1_twicefiltered_TvN	SBS7c	0	Sporadic_OV	Other
GCPA050T1_Vs_GCPA050S1_twicefiltered_TvN	SBS8	0.218645	Sporadic_OV	SBS8
GCPA050T1_Vs_GCPA050S1_twicefiltered_TvN	SBS18	0	Sporadic_OV	SBS18
GCPA050T1_Vs_GCPA050S1_twicefiltered_TvN	SBS19	0	Sporadic_OV	SBS19
GCPA050T1_Vs_GCPA050S1_twicefiltered_TvN	SBS31	0	Sporadic_OV	SBS31
GCPA050T1_Vs_GCPA050S1_twicefiltered_TvN	SBS32	0	Sporadic_OV	SBS32
GCPA050T1_Vs_GCPA050S1_twicefiltered_TvN	SBS33	0	Sporadic_OV	Other
GCPA050T1_Vs_GCPA050S1_twicefiltered_TvN	SBS35	0	Sporadic_OV	Other
GCPA050T1_Vs_GCPA050S1_twicefiltered_TvN	SBS37	0	Sporadic_OV	Other
GCPA050T1_Vs_GCPA050S1_twicefiltered_TvN	SBS39	0	Sporadic_OV	Other
GCPA050T1_Vs_GCPA050S1_twicefiltered_TvN	SBS45	0	Sporadic_OV	Other
GCPA050T1_Vs_GCPA050S1_twicefiltered_TvN	SBS96J	0	Sporadic_OV	SBS96J
GCPA050T1_Vs_GCPA050S1_twicefiltered_TvN	SBS96K	0	Sporadic_OV	Other
GCPA051T1_Vs_GCPA051B1_twicefiltered_TvN	SBS1	0.0967147	Sporadic_OV	SBS1
GCPA051T1_Vs_GCPA051B1_twicefiltered_TvN	SBS5	0.603544	Sporadic_OV	SBS5
GCPA051T1_Vs_GCPA051B1_twicefiltered_TvN	SBS7c	0	Sporadic_OV	Other
GCPA051T1_Vs_GCPA051B1_twicefiltered_TvN	SBS8	0.299742	Sporadic_OV	SBS8
GCPA051T1_Vs_GCPA051B1_twicefiltered_TvN	SBS18	0	Sporadic_OV	SBS18
GCPA051T1_Vs_GCPA051B1_twicefiltered_TvN	SBS19	0	Sporadic_OV	SBS19
GCPA051T1_Vs_GCPA051B1_twicefiltered_TvN	SBS31	0	Sporadic_OV	SBS31
GCPA051T1_Vs_GCPA051B1_twicefiltered_TvN	SBS32	0	Sporadic_OV	SBS32
GCPA051T1_Vs_GCPA051B1_twicefiltered_TvN	SBS33	0	Sporadic_OV	Other
GCPA051T1_Vs_GCPA051B1_twicefiltered_TvN	SBS35	0	Sporadic_OV	Other
GCPA051T1_Vs_GCPA051B1_twicefiltered_TvN	SBS37	0	Sporadic_OV	Other
GCPA051T1_Vs_GCPA051B1_twicefiltered_TvN	SBS39	0	Sporadic_OV	Other
GCPA051T1_Vs_GCPA051B1_twicefiltered_TvN	SBS45	0	Sporadic_OV	Other
GCPA051T1_Vs_GCPA051B1_twicefiltered_TvN	SBS96J	0	Sporadic_OV	SBS96J
GCPA051T1_Vs_GCPA051B1_twicefiltered_TvN	SBS96K	0	Sporadic_OV	Other
GCPA052T1III_Vs_GCPA052B1_twicefiltered_TvN	SBS1	0.0858553	Sporadic_OV	SBS1
GCPA052T1III_Vs_GCPA052B1_twicefiltered_TvN	SBS5	0.607895	Sporadic_OV	SBS5
GCPA052T1III_Vs_GCPA052B1_twicefiltered_TvN	SBS7c	0	Sporadic_OV	Other
GCPA052T1III_Vs_GCPA052B1_twicefiltered_TvN	SBS8	0.30625	Sporadic_OV	SBS8
GCPA052T1III_Vs_GCPA052B1_twicefiltered_TvN	SBS18	0	Sporadic_OV	SBS18
GCPA052T1III_Vs_GCPA052B1_twicefiltered_TvN	SBS19	0	Sporadic_OV	SBS19
GCPA052T1III_Vs_GCPA052B1_twicefiltered_TvN	SBS31	0	Sporadic_OV	SBS31
GCPA052T1III_Vs_GCPA052B1_twicefiltered_TvN	SBS32	0	Sporadic_OV	SBS32
GCPA052T1III_Vs_GCPA052B1_twicefiltered_TvN	SBS33	0	Sporadic_OV	Other
GCPA052T1III_Vs_GCPA052B1_twicefiltered_TvN	SBS35	0	Sporadic_OV	Other
GCPA052T1III_Vs_GCPA052B1_twicefiltered_TvN	SBS37	0	Sporadic_OV	Other
GCPA052T1III_Vs_GCPA052B1_twicefiltered_TvN	SBS39	0	Sporadic_OV	Other
GCPA052T1III_Vs_GCPA052B1_twicefiltered_TvN	SBS45	0	Sporadic_OV	Other
GCPA052T1III_Vs_GCPA052B1_twicefiltered_TvN	SBS96J	0	Sporadic_OV	SBS96J
GCPA052T1III_Vs_GCPA052B1_twicefiltered_TvN	SBS96K	0	Sporadic_OV	Other
GCPA053T1_Vs_GCPA053S1_twicefiltered_TvN	SBS1	0.0790746	Sporadic_OV	SBS1
GCPA053T1_Vs_GCPA053S1_twicefiltered_TvN	SBS5	0.558356	Sporadic_OV	SBS5
GCPA053T1_Vs_GCPA053S1_twicefiltered_TvN	SBS7c	0	Sporadic_OV	Other
GCPA053T1_Vs_GCPA053S1_twicefiltered_TvN	SBS8	0.362569	Sporadic_OV	SBS8
GCPA053T1_Vs_GCPA053S1_twicefiltered_TvN	SBS18	0	Sporadic_OV	SBS18
GCPA053T1_Vs_GCPA053S1_twicefiltered_TvN	SBS19	0	Sporadic_OV	SBS19
GCPA053T1_Vs_GCPA053S1_twicefiltered_TvN	SBS31	0	Sporadic_OV	SBS31
GCPA053T1_Vs_GCPA053S1_twicefiltered_TvN	SBS32	0	Sporadic_OV	SBS32
GCPA053T1_Vs_GCPA053S1_twicefiltered_TvN	SBS33	0	Sporadic_OV	Other
GCPA053T1_Vs_GCPA053S1_twicefiltered_TvN	SBS35	0	Sporadic_OV	Other
GCPA053T1_Vs_GCPA053S1_twicefiltered_TvN	SBS37	0	Sporadic_OV	Other
GCPA053T1_Vs_GCPA053S1_twicefiltered_TvN	SBS39	0	Sporadic_OV	Other
GCPA053T1_Vs_GCPA053S1_twicefiltered_TvN	SBS45	0	Sporadic_OV	Other
GCPA053T1_Vs_GCPA053S1_twicefiltered_TvN	SBS96J	0	Sporadic_OV	SBS96J
GCPA053T1_Vs_GCPA053S1_twicefiltered_TvN	SBS96K	0	Sporadic_OV	Other
GCPA054T1_Vs_GCPA054B1_twicefiltered_TvN	SBS1	0.0828577	Sporadic_OV	SBS1
GCPA054T1_Vs_GCPA054B1_twicefiltered_TvN	SBS5	0.589394	Sporadic_OV	SBS5
GCPA054T1_Vs_GCPA054B1_twicefiltered_TvN	SBS7c	0	Sporadic_OV	Other
GCPA054T1_Vs_GCPA054B1_twicefiltered_TvN	SBS8	0.327748	Sporadic_OV	SBS8
GCPA054T1_Vs_GCPA054B1_twicefiltered_TvN	SBS18	0	Sporadic_OV	SBS18
GCPA054T1_Vs_GCPA054B1_twicefiltered_TvN	SBS19	0	Sporadic_OV	SBS19
GCPA054T1_Vs_GCPA054B1_twicefiltered_TvN	SBS31	0	Sporadic_OV	SBS31
GCPA054T1_Vs_GCPA054B1_twicefiltered_TvN	SBS32	0	Sporadic_OV	SBS32
GCPA054T1_Vs_GCPA054B1_twicefiltered_TvN	SBS33	0	Sporadic_OV	Other
GCPA054T1_Vs_GCPA054B1_twicefiltered_TvN	SBS35	0	Sporadic_OV	Other
GCPA054T1_Vs_GCPA054B1_twicefiltered_TvN	SBS37	0	Sporadic_OV	Other
GCPA054T1_Vs_GCPA054B1_twicefiltered_TvN	SBS39	0	Sporadic_OV	Other
GCPA054T1_Vs_GCPA054B1_twicefiltered_TvN	SBS45	0	Sporadic_OV	Other
GCPA054T1_Vs_GCPA054B1_twicefiltered_TvN	SBS96J	0	Sporadic_OV	SBS96J
GCPA054T1_Vs_GCPA054B1_twicefiltered_TvN	SBS96K	0	Sporadic_OV	Other
GCPA055T1_Vs_GCPA055B1_twicefiltered_TvN	SBS1	0.0568761	Sporadic_OV	SBS1
GCPA055T1_Vs_GCPA055B1_twicefiltered_TvN	SBS5	0.52292	Sporadic_OV	SBS5
GCPA055T1_Vs_GCPA055B1_twicefiltered_TvN	SBS7c	0	Sporadic_OV	Other
GCPA055T1_Vs_GCPA055B1_twicefiltered_TvN	SBS8	0.239672	Sporadic_OV	SBS8
GCPA055T1_Vs_GCPA055B1_twicefiltered_TvN	SBS18	0	Sporadic_OV	SBS18
GCPA055T1_Vs_GCPA055B1_twicefiltered_TvN	SBS19	0	Sporadic_OV	SBS19
GCPA055T1_Vs_GCPA055B1_twicefiltered_TvN	SBS31	0	Sporadic_OV	SBS31
GCPA055T1_Vs_GCPA055B1_twicefiltered_TvN	SBS32	0	Sporadic_OV	SBS32
GCPA055T1_Vs_GCPA055B1_twicefiltered_TvN	SBS33	0	Sporadic_OV	Other
GCPA055T1_Vs_GCPA055B1_twicefiltered_TvN	SBS35	0	Sporadic_OV	Other
GCPA055T1_Vs_GCPA055B1_twicefiltered_TvN	SBS37	0	Sporadic_OV	Other
GCPA055T1_Vs_GCPA055B1_twicefiltered_TvN	SBS39	0	Sporadic_OV	Other
GCPA055T1_Vs_GCPA055B1_twicefiltered_TvN	SBS45	0	Sporadic_OV	Other
GCPA055T1_Vs_GCPA055B1_twicefiltered_TvN	SBS96J	0.180532	Sporadic_OV	SBS96J
GCPA055T1_Vs_GCPA055B1_twicefiltered_TvN	SBS96K	0	Sporadic_OV	Other
GCPA057T1_Vs_GCPA057S1_twicefiltered_TvN	SBS1	0.121964	Sporadic_OV	SBS1
GCPA057T1_Vs_GCPA057S1_twicefiltered_TvN	SBS5	0.714247	Sporadic_OV	SBS5
GCPA057T1_Vs_GCPA057S1_twicefiltered_TvN	SBS7c	0	Sporadic_OV	Other
GCPA057T1_Vs_GCPA057S1_twicefiltered_TvN	SBS8	0.163788	Sporadic_OV	SBS8
GCPA057T1_Vs_GCPA057S1_twicefiltered_TvN	SBS18	0	Sporadic_OV	SBS18
GCPA057T1_Vs_GCPA057S1_twicefiltered_TvN	SBS19	0	Sporadic_OV	SBS19
GCPA057T1_Vs_GCPA057S1_twicefiltered_TvN	SBS31	0	Sporadic_OV	SBS31
GCPA057T1_Vs_GCPA057S1_twicefiltered_TvN	SBS32	0	Sporadic_OV	SBS32
GCPA057T1_Vs_GCPA057S1_twicefiltered_TvN	SBS33	0	Sporadic_OV	Other
GCPA057T1_Vs_GCPA057S1_twicefiltered_TvN	SBS35	0	Sporadic_OV	Other
GCPA057T1_Vs_GCPA057S1_twicefiltered_TvN	SBS37	0	Sporadic_OV	Other
GCPA057T1_Vs_GCPA057S1_twicefiltered_TvN	SBS39	0	Sporadic_OV	Other
GCPA057T1_Vs_GCPA057S1_twicefiltered_TvN	SBS45	0	Sporadic_OV	Other
GCPA057T1_Vs_GCPA057S1_twicefiltered_TvN	SBS96J	0	Sporadic_OV	SBS96J
GCPA057T1_Vs_GCPA057S1_twicefiltered_TvN	SBS96K	0	Sporadic_OV	Other
GCPA058T1_Vs_GCPA058S1_twicefiltered_TvN	SBS1	0.0820189	Sporadic_OV	SBS1
GCPA058T1_Vs_GCPA058S1_twicefiltered_TvN	SBS5	0.449097	Sporadic_OV	SBS5
GCPA058T1_Vs_GCPA058S1_twicefiltered_TvN	SBS7c	0	Sporadic_OV	Other
GCPA058T1_Vs_GCPA058S1_twicefiltered_TvN	SBS8	0.363063	Sporadic_OV	SBS8
GCPA058T1_Vs_GCPA058S1_twicefiltered_TvN	SBS18	0	Sporadic_OV	SBS18
GCPA058T1_Vs_GCPA058S1_twicefiltered_TvN	SBS19	0	Sporadic_OV	SBS19
GCPA058T1_Vs_GCPA058S1_twicefiltered_TvN	SBS31	0	Sporadic_OV	SBS31
GCPA058T1_Vs_GCPA058S1_twicefiltered_TvN	SBS32	0.105822	Sporadic_OV	SBS32
GCPA058T1_Vs_GCPA058S1_twicefiltered_TvN	SBS33	0	Sporadic_OV	Other
GCPA058T1_Vs_GCPA058S1_twicefiltered_TvN	SBS35	0	Sporadic_OV	Other
GCPA058T1_Vs_GCPA058S1_twicefiltered_TvN	SBS37	0	Sporadic_OV	Other
GCPA058T1_Vs_GCPA058S1_twicefiltered_TvN	SBS39	0	Sporadic_OV	Other
GCPA058T1_Vs_GCPA058S1_twicefiltered_TvN	SBS45	0	Sporadic_OV	Other
GCPA058T1_Vs_GCPA058S1_twicefiltered_TvN	SBS96J	0	Sporadic_OV	SBS96J
GCPA058T1_Vs_GCPA058S1_twicefiltered_TvN	SBS96K	0	Sporadic_OV	Other
GCPA059T1_Vs_GCPA059S1_twicefiltered_TvN	SBS1	0.070222	Sporadic_OV	SBS1
GCPA059T1_Vs_GCPA059S1_twicefiltered_TvN	SBS5	0.566602	Sporadic_OV	SBS5
GCPA059T1_Vs_GCPA059S1_twicefiltered_TvN	SBS7c	0	Sporadic_OV	Other
GCPA059T1_Vs_GCPA059S1_twicefiltered_TvN	SBS8	0.363176	Sporadic_OV	SBS8
GCPA059T1_Vs_GCPA059S1_twicefiltered_TvN	SBS18	0	Sporadic_OV	SBS18
GCPA059T1_Vs_GCPA059S1_twicefiltered_TvN	SBS19	0	Sporadic_OV	SBS19
GCPA059T1_Vs_GCPA059S1_twicefiltered_TvN	SBS31	0	Sporadic_OV	SBS31
GCPA059T1_Vs_GCPA059S1_twicefiltered_TvN	SBS32	0	Sporadic_OV	SBS32
GCPA059T1_Vs_GCPA059S1_twicefiltered_TvN	SBS33	0	Sporadic_OV	Other
GCPA059T1_Vs_GCPA059S1_twicefiltered_TvN	SBS35	0	Sporadic_OV	Other
GCPA059T1_Vs_GCPA059S1_twicefiltered_TvN	SBS37	0	Sporadic_OV	Other
GCPA059T1_Vs_GCPA059S1_twicefiltered_TvN	SBS39	0	Sporadic_OV	Other
GCPA059T1_Vs_GCPA059S1_twicefiltered_TvN	SBS45	0	Sporadic_OV	Other
GCPA059T1_Vs_GCPA059S1_twicefiltered_TvN	SBS96J	0	Sporadic_OV	SBS96J
GCPA059T1_Vs_GCPA059S1_twicefiltered_TvN	SBS96K	0	Sporadic_OV	Other
GCPA060T1_Vs_GCPA060S1_twicefiltered_TvN	SBS1	0.0620774	Sporadic_OV	SBS1
GCPA060T1_Vs_GCPA060S1_twicefiltered_TvN	SBS5	0.67394	Sporadic_OV	SBS5
GCPA060T1_Vs_GCPA060S1_twicefiltered_TvN	SBS7c	0	Sporadic_OV	Other
GCPA060T1_Vs_GCPA060S1_twicefiltered_TvN	SBS8	0.263983	Sporadic_OV	SBS8
GCPA060T1_Vs_GCPA060S1_twicefiltered_TvN	SBS18	0	Sporadic_OV	SBS18
GCPA060T1_Vs_GCPA060S1_twicefiltered_TvN	SBS19	0	Sporadic_OV	SBS19
GCPA060T1_Vs_GCPA060S1_twicefiltered_TvN	SBS31	0	Sporadic_OV	SBS31
GCPA060T1_Vs_GCPA060S1_twicefiltered_TvN	SBS32	0	Sporadic_OV	SBS32
GCPA060T1_Vs_GCPA060S1_twicefiltered_TvN	SBS33	0	Sporadic_OV	Other
GCPA060T1_Vs_GCPA060S1_twicefiltered_TvN	SBS35	0	Sporadic_OV	Other
GCPA060T1_Vs_GCPA060S1_twicefiltered_TvN	SBS37	0	Sporadic_OV	Other
GCPA060T1_Vs_GCPA060S1_twicefiltered_TvN	SBS39	0	Sporadic_OV	Other
GCPA060T1_Vs_GCPA060S1_twicefiltered_TvN	SBS45	0	Sporadic_OV	Other
GCPA060T1_Vs_GCPA060S1_twicefiltered_TvN	SBS96J	0	Sporadic_OV	SBS96J
GCPA060T1_Vs_GCPA060S1_twicefiltered_TvN	SBS96K	0	Sporadic_OV	Other
GCPA061T1_Vs_GCPA061S1_twicefiltered_TvN	SBS1	0.0744433	Sporadic_OV	SBS1
GCPA061T1_Vs_GCPA061S1_twicefiltered_TvN	SBS5	0.749418	Sporadic_OV	SBS5
GCPA061T1_Vs_GCPA061S1_twicefiltered_TvN	SBS7c	0	Sporadic_OV	Other
GCPA061T1_Vs_GCPA061S1_twicefiltered_TvN	SBS8	0.176138	Sporadic_OV	SBS8
GCPA061T1_Vs_GCPA061S1_twicefiltered_TvN	SBS18	0	Sporadic_OV	SBS18
GCPA061T1_Vs_GCPA061S1_twicefiltered_TvN	SBS19	0	Sporadic_OV	SBS19
GCPA061T1_Vs_GCPA061S1_twicefiltered_TvN	SBS31	0	Sporadic_OV	SBS31
GCPA061T1_Vs_GCPA061S1_twicefiltered_TvN	SBS32	0	Sporadic_OV	SBS32
GCPA061T1_Vs_GCPA061S1_twicefiltered_TvN	SBS33	0	Sporadic_OV	Other
GCPA061T1_Vs_GCPA061S1_twicefiltered_TvN	SBS35	0	Sporadic_OV	Other
GCPA061T1_Vs_GCPA061S1_twicefiltered_TvN	SBS37	0	Sporadic_OV	Other
GCPA061T1_Vs_GCPA061S1_twicefiltered_TvN	SBS39	0	Sporadic_OV	Other
GCPA061T1_Vs_GCPA061S1_twicefiltered_TvN	SBS45	0	Sporadic_OV	Other
GCPA061T1_Vs_GCPA061S1_twicefiltered_TvN	SBS96J	0	Sporadic_OV	SBS96J
GCPA061T1_Vs_GCPA061S1_twicefiltered_TvN	SBS96K	0	Sporadic_OV	Other
GCPA065T1_Vs_GCPA065S1_twicefiltered_TvN	SBS1	0.0712924	Sporadic_OV	SBS1
GCPA065T1_Vs_GCPA065S1_twicefiltered_TvN	SBS5	0.687762	Sporadic_OV	SBS5
GCPA065T1_Vs_GCPA065S1_twicefiltered_TvN	SBS7c	0	Sporadic_OV	Other
GCPA065T1_Vs_GCPA065S1_twicefiltered_TvN	SBS8	0.240945	Sporadic_OV	SBS8
GCPA065T1_Vs_GCPA065S1_twicefiltered_TvN	SBS18	0	Sporadic_OV	SBS18
GCPA065T1_Vs_GCPA065S1_twicefiltered_TvN	SBS19	0	Sporadic_OV	SBS19
GCPA065T1_Vs_GCPA065S1_twicefiltered_TvN	SBS31	0	Sporadic_OV	SBS31
GCPA065T1_Vs_GCPA065S1_twicefiltered_TvN	SBS32	0	Sporadic_OV	SBS32
GCPA065T1_Vs_GCPA065S1_twicefiltered_TvN	SBS33	0	Sporadic_OV	Other
GCPA065T1_Vs_GCPA065S1_twicefiltered_TvN	SBS35	0	Sporadic_OV	Other
GCPA065T1_Vs_GCPA065S1_twicefiltered_TvN	SBS37	0	Sporadic_OV	Other
GCPA065T1_Vs_GCPA065S1_twicefiltered_TvN	SBS39	0	Sporadic_OV	Other
GCPA065T1_Vs_GCPA065S1_twicefiltered_TvN	SBS45	0	Sporadic_OV	Other
GCPA065T1_Vs_GCPA065S1_twicefiltered_TvN	SBS96J	0	Sporadic_OV	SBS96J
GCPA065T1_Vs_GCPA065S1_twicefiltered_TvN	SBS96K	0	Sporadic_OV	Other
GCPA066T1_Vs_GCPA066S1_twicefiltered_TvN	SBS1	0.0854383	Sporadic_OV	SBS1
GCPA066T1_Vs_GCPA066S1_twicefiltered_TvN	SBS5	0.704309	Sporadic_OV	SBS5
GCPA066T1_Vs_GCPA066S1_twicefiltered_TvN	SBS7c	0	Sporadic_OV	Other
GCPA066T1_Vs_GCPA066S1_twicefiltered_TvN	SBS8	0.210253	Sporadic_OV	SBS8
GCPA066T1_Vs_GCPA066S1_twicefiltered_TvN	SBS18	0	Sporadic_OV	SBS18
GCPA066T1_Vs_GCPA066S1_twicefiltered_TvN	SBS19	0	Sporadic_OV	SBS19
GCPA066T1_Vs_GCPA066S1_twicefiltered_TvN	SBS31	0	Sporadic_OV	SBS31
GCPA066T1_Vs_GCPA066S1_twicefiltered_TvN	SBS32	0	Sporadic_OV	SBS32
GCPA066T1_Vs_GCPA066S1_twicefiltered_TvN	SBS33	0	Sporadic_OV	Other
GCPA066T1_Vs_GCPA066S1_twicefiltered_TvN	SBS35	0	Sporadic_OV	Other
GCPA066T1_Vs_GCPA066S1_twicefiltered_TvN	SBS37	0	Sporadic_OV	Other
GCPA066T1_Vs_GCPA066S1_twicefiltered_TvN	SBS39	0	Sporadic_OV	Other
GCPA066T1_Vs_GCPA066S1_twicefiltered_TvN	SBS45	0	Sporadic_OV	Other
GCPA066T1_Vs_GCPA066S1_twicefiltered_TvN	SBS96J	0	Sporadic_OV	SBS96J
GCPA066T1_Vs_GCPA066S1_twicefiltered_TvN	SBS96K	0	Sporadic_OV	Other
MSH19i2	SBS1	0	XPV	SBS1
MSH19i2	SBS5	0.440941	XPV	SBS5
MSH19i2	SBS7c	0	XPV	Other
MSH19i2	SBS8	0	XPV	SBS8
MSH19i2	SBS18	0.436937	XPV	SBS18
MSH19i2	SBS19	0.122122	XPV	SBS19
MSH19i2	SBS31	0	XPV	SBS31
MSH19i2	SBS32	0	XPV	SBS32
MSH19i2	SBS33	0	XPV	Other
MSH19i2	SBS35	0	XPV	Other
MSH19i2	SBS37	0	XPV	Other
MSH19i2	SBS39	0	XPV	Other
MSH19i2	SBS45	0	XPV	Other
MSH19i2	SBS96J	0	XPV	SBS96J
MSH19i2	SBS96K	0	XPV	Other
MSH20i1	SBS1	0	XPC	SBS1
MSH20i1	SBS5	0.485714	XPC	SBS5
MSH20i1	SBS7c	0	XPC	Other
MSH20i1	SBS8	0.514286	XPC	SBS8
MSH20i1	SBS18	0	XPC	SBS18
MSH20i1	SBS19	0	XPC	SBS19
MSH20i1	SBS31	0	XPC	SBS31
MSH20i1	SBS32	0	XPC	SBS32
MSH20i1	SBS33	0	XPC	Other
MSH20i1	SBS35	0	XPC	Other
MSH20i1	SBS37	0	XPC	Other
MSH20i1	SBS39	0	XPC	Other
MSH20i1	SBS45	0	XPC	Other
MSH20i1	SBS96J	0	XPC	SBS96J
MSH20i1	SBS96K	0	XPC	Other
MSH21i1	SBS1	0	XPC	SBS1
MSH21i1	SBS5	0.523496	XPC	SBS5
MSH21i1	SBS7c	0	XPC	Other
MSH21i1	SBS8	0.298496	XPC	SBS8
MSH21i1	SBS18	0.178008	XPC	SBS18
MSH21i1	SBS19	0	XPC	SBS19
MSH21i1	SBS31	0	XPC	SBS31
MSH21i1	SBS32	0	XPC	SBS32
MSH21i1	SBS33	0	XPC	Other
MSH21i1	SBS35	0	XPC	Other
MSH21i1	SBS37	0	XPC	Other
MSH21i1	SBS39	0	XPC	Other
MSH21i1	SBS45	0	XPC	Other
MSH21i1	SBS96J	0	XPC	SBS96J
MSH21i1	SBS96K	0	XPC	Other
MSH22i1	SBS1	0.016567	Control	SBS1
MSH22i1	SBS5	0.798896	Control	SBS5
MSH22i1	SBS7c	0	Control	Other
MSH22i1	SBS8	0	Control	SBS8
MSH22i1	SBS18	0.184538	Control	SBS18
MSH22i1	SBS19	0	Control	SBS19
MSH22i1	SBS31	0	Control	SBS31
MSH22i1	SBS32	0	Control	SBS32
MSH22i1	SBS33	0	Control	Other
MSH22i1	SBS35	0	Control	Other
MSH22i1	SBS37	0	Control	Other
MSH22i1	SBS39	0	Control	Other
MSH22i1	SBS45	0	Control	Other
MSH22i1	SBS96J	0	Control	SBS96J
MSH22i1	SBS96K	0	Control	Other
MSH23i3	SBS1	0	Control	SBS1
MSH23i3	SBS5	0.672521	Control	SBS5
MSH23i3	SBS7c	0	Control	Other
MSH23i3	SBS8	0	Control	SBS8
MSH23i3	SBS18	0.327479	Control	SBS18
MSH23i3	SBS19	0	Control	SBS19
MSH23i3	SBS31	0	Control	SBS31
MSH23i3	SBS32	0	Control	SBS32
MSH23i3	SBS33	0	Control	Other
MSH23i3	SBS35	0	Control	Other
MSH23i3	SBS37	0	Control	Other
MSH23i3	SBS39	0	Control	Other
MSH23i3	SBS45	0	Control	Other
MSH23i3	SBS96J	0	Control	SBS96J
MSH23i3	SBS96K	0	Control	Other
MSH25i3	SBS1	0	Control	SBS1
MSH25i3	SBS5	0.630691	Control	SBS5
MSH25i3	SBS7c	0	Control	Other
MSH25i3	SBS8	0	Control	SBS8
MSH25i3	SBS18	0.169899	Control	SBS18
MSH25i3	SBS19	0	Control	SBS19
MSH25i3	SBS31	0.126265	Control	SBS31
MSH25i3	SBS32	0	Control	SBS32
MSH25i3	SBS33	0.073145	Control	Other
MSH25i3	SBS35	0	Control	Other
MSH25i3	SBS37	0	Control	Other
MSH25i3	SBS39	0	Control	Other
MSH25i3	SBS45	0	Control	Other
MSH25i3	SBS96J	0	Control	SBS96J
MSH25i3	SBS96K	0	Control	Other
MSH26i3	SBS1	0.0038249	Control	SBS1
MSH26i3	SBS5	0.535487	Control	SBS5
MSH26i3	SBS7c	0	Control	Other
MSH26i3	SBS8	0	Control	SBS8
MSH26i3	SBS18	0.384615	Control	SBS18
MSH26i3	SBS19	0.0760731	Control	SBS19
MSH26i3	SBS31	0	Control	SBS31
MSH26i3	SBS32	0	Control	SBS32
MSH26i3	SBS33	0	Control	Other
MSH26i3	SBS35	0	Control	Other
MSH26i3	SBS37	0	Control	Other
MSH26i3	SBS39	0	Control	Other
MSH26i3	SBS45	0	Control	Other
MSH26i3	SBS96J	0	Control	SBS96J
MSH26i3	SBS96K	0	Control	Other
MSH27i1	SBS1	0.00252313	XPG	SBS1
MSH27i1	SBS5	0.608354	XPG	SBS5
MSH27i1	SBS7c	0	XPG	Other
MSH27i1	SBS8	0	XPG	SBS8
MSH27i1	SBS18	0.268573	XPG	SBS18
MSH27i1	SBS19	0.120549	XPG	SBS19
MSH27i1	SBS31	0	XPG	SBS31
MSH27i1	SBS32	0	XPG	SBS32
MSH27i1	SBS33	0	XPG	Other
MSH27i1	SBS35	0	XPG	Other
MSH27i1	SBS37	0	XPG	Other
MSH27i1	SBS39	0	XPG	Other
MSH27i1	SBS45	0	XPG	Other
MSH27i1	SBS96J	0	XPG	SBS96J
MSH27i1	SBS96K	0	XPG	Other
MSH29i1	SBS1	0.0102145	Control	SBS1
MSH29i1	SBS5	0.71093	Control	SBS5
MSH29i1	SBS7c	0	Control	Other
MSH29i1	SBS8	0	Control	SBS8
MSH29i1	SBS18	0.278856	Control	SBS18
MSH29i1	SBS19	0	Control	SBS19
MSH29i1	SBS31	0	Control	SBS31
MSH29i1	SBS32	0	Control	SBS32
MSH29i1	SBS33	0	Control	Other
MSH29i1	SBS35	0	Control	Other
MSH29i1	SBS37	0	Control	Other
MSH29i1	SBS39	0	Control	Other
MSH29i1	SBS45	0	Control	Other
MSH29i1	SBS96J	0	Control	SBS96J
MSH29i1	SBS96K	0	Control	Other
MSH2i1	SBS1	0	XPA	SBS1
MSH2i1	SBS5	0.704823	XPA	SBS5
MSH2i1	SBS7c	0	XPA	Other
MSH2i1	SBS8	0	XPA	SBS8
MSH2i1	SBS18	0.295177	XPA	SBS18
MSH2i1	SBS19	0	XPA	SBS19
MSH2i1	SBS31	0	XPA	SBS31
MSH2i1	SBS32	0	XPA	SBS32
MSH2i1	SBS33	0	XPA	Other
MSH2i1	SBS35	0	XPA	Other
MSH2i1	SBS37	0	XPA	Other
MSH2i1	SBS39	0	XPA	Other
MSH2i1	SBS45	0	XPA	Other
MSH2i1	SBS96J	0	XPA	SBS96J
MSH2i1	SBS96K	0	XPA	Other
MSH30i3	SBS1	0	XPD	SBS1
MSH30i3	SBS5	0.707263	XPD	SBS5
MSH30i3	SBS7c	0	XPD	Other
MSH30i3	SBS8	0	XPD	SBS8
MSH30i3	SBS18	0.292737	XPD	SBS18
MSH30i3	SBS19	0	XPD	SBS19
MSH30i3	SBS31	0	XPD	SBS31
MSH30i3	SBS32	0	XPD	SBS32
MSH30i3	SBS33	0	XPD	Other
MSH30i3	SBS35	0	XPD	Other
MSH30i3	SBS37	0	XPD	Other
MSH30i3	SBS39	0	XPD	Other
MSH30i3	SBS45	0	XPD	Other
MSH30i3	SBS96J	0	XPD	SBS96J
MSH30i3	SBS96K	0	XPD	Other
MSH31i3	SBS1	0.0138477	Control	SBS1
MSH31i3	SBS5	0.777448	Control	SBS5
MSH31i3	SBS7c	0	Control	Other
MSH31i3	SBS8	0	Control	SBS8
MSH31i3	SBS18	0.208704	Control	SBS18
MSH31i3	SBS19	0	Control	SBS19
MSH31i3	SBS31	0	Control	SBS31
MSH31i3	SBS32	0	Control	SBS32
MSH31i3	SBS33	0	Control	Other
MSH31i3	SBS35	0	Control	Other
MSH31i3	SBS37	0	Control	Other
MSH31i3	SBS39	0	Control	Other
MSH31i3	SBS45	0	Control	Other
MSH31i3	SBS96J	0	Control	SBS96J
MSH31i3	SBS96K	0	Control	Other
MSH32i2	SBS1	0	XPG	SBS1
MSH32i2	SBS5	0.66204	XPG	SBS5
MSH32i2	SBS7c	0	XPG	Other
MSH32i2	SBS8	0	XPG	SBS8
MSH32i2	SBS18	0.200555	XPG	SBS18
MSH32i2	SBS19	0.137405	XPG	SBS19
MSH32i2	SBS31	0	XPG	SBS31
MSH32i2	SBS32	0	XPG	SBS32
MSH32i2	SBS33	0	XPG	Other
MSH32i2	SBS35	0	XPG	Other
MSH32i2	SBS37	0	XPG	Other
MSH32i2	SBS39	0	XPG	Other
MSH32i2	SBS45	0	XPG	Other
MSH32i2	SBS96J	0	XPG	SBS96J
MSH32i2	SBS96K	0	XPG	Other
MSH33i2	SBS1	0.00156986	Control	SBS1
MSH33i2	SBS5	0.649398	Control	SBS5
MSH33i2	SBS7c	0	Control	Other
MSH33i2	SBS8	0	Control	SBS8
MSH33i2	SBS18	0.349032	Control	SBS18
MSH33i2	SBS19	0	Control	SBS19
MSH33i2	SBS31	0	Control	SBS31
MSH33i2	SBS32	0	Control	SBS32
MSH33i2	SBS33	0	Control	Other
MSH33i2	SBS35	0	Control	Other
MSH33i2	SBS37	0	Control	Other
MSH33i2	SBS39	0	Control	Other
MSH33i2	SBS45	0	Control	Other
MSH33i2	SBS96J	0	Control	SBS96J
MSH33i2	SBS96K	0	Control	Other
MSH34i2	SBS1	0	XPG	SBS1
MSH34i2	SBS5	0.608782	XPG	SBS5
MSH34i2	SBS7c	0	XPG	Other
MSH34i2	SBS8	0	XPG	SBS8
MSH34i2	SBS18	0.294699	XPG	SBS18
MSH34i2	SBS19	0.096519	XPG	SBS19
MSH34i2	SBS31	0	XPG	SBS31
MSH34i2	SBS32	0	XPG	SBS32
MSH34i2	SBS33	0	XPG	Other
MSH34i2	SBS35	0	XPG	Other
MSH34i2	SBS37	0	XPG	Other
MSH34i2	SBS39	0	XPG	Other
MSH34i2	SBS45	0	XPG	Other
MSH34i2	SBS96J	0	XPG	SBS96J
MSH34i2	SBS96K	0	XPG	Other
MSH36i5	SBS1	0	Control	SBS1
MSH36i5	SBS5	0.353857	Control	SBS5
MSH36i5	SBS7c	0	Control	Other
MSH36i5	SBS8	0	Control	SBS8
MSH36i5	SBS18	0.646143	Control	SBS18
MSH36i5	SBS19	0	Control	SBS19
MSH36i5	SBS31	0	Control	SBS31
MSH36i5	SBS32	0	Control	SBS32
MSH36i5	SBS33	0	Control	Other
MSH36i5	SBS35	0	Control	Other
MSH36i5	SBS37	0	Control	Other
MSH36i5	SBS39	0	Control	Other
MSH36i5	SBS45	0	Control	Other
MSH36i5	SBS96J	0	Control	SBS96J
MSH36i5	SBS96K	0	Control	Other
MSH37i2	SBS1	0	XPD	SBS1
MSH37i2	SBS5	0.60299	XPD	SBS5
MSH37i2	SBS7c	0	XPD	Other
MSH37i2	SBS8	0	XPD	SBS8
MSH37i2	SBS18	0.319283	XPD	SBS18
MSH37i2	SBS19	0.077728	XPD	SBS19
MSH37i2	SBS31	0	XPD	SBS31
MSH37i2	SBS32	0	XPD	SBS32
MSH37i2	SBS33	0	XPD	Other
MSH37i2	SBS35	0	XPD	Other
MSH37i2	SBS37	0	XPD	Other
MSH37i2	SBS39	0	XPD	Other
MSH37i2	SBS45	0	XPD	Other
MSH37i2	SBS96J	0	XPD	SBS96J
MSH37i2	SBS96K	0	XPD	Other
MSH39i2	SBS1	0	Control	SBS1
MSH39i2	SBS5	0.440045	Control	SBS5
MSH39i2	SBS7c	0	Control	Other
MSH39i2	SBS8	0	Control	SBS8
MSH39i2	SBS18	0.439487	Control	SBS18
MSH39i2	SBS19	0	Control	SBS19
MSH39i2	SBS31	0	Control	SBS31
MSH39i2	SBS32	0.120468	Control	SBS32
MSH39i2	SBS33	0	Control	Other
MSH39i2	SBS35	0	Control	Other
MSH39i2	SBS37	0	Control	Other
MSH39i2	SBS39	0	Control	Other
MSH39i2	SBS45	0	Control	Other
MSH39i2	SBS96J	0	Control	SBS96J
MSH39i2	SBS96K	0	Control	Other
MSH40i2	SBS1	0	XPC	SBS1
MSH40i2	SBS5	0.149509	XPC	SBS5
MSH40i2	SBS7c	0	XPC	Other
MSH40i2	SBS8	0.580618	XPC	SBS8
MSH40i2	SBS18	0	XPC	SBS18
MSH40i2	SBS19	0	XPC	SBS19
MSH40i2	SBS31	0	XPC	SBS31
MSH40i2	SBS32	0.269873	XPC	SBS32
MSH40i2	SBS33	0	XPC	Other
MSH40i2	SBS35	0	XPC	Other
MSH40i2	SBS37	0	XPC	Other
MSH40i2	SBS39	0	XPC	Other
MSH40i2	SBS45	0	XPC	Other
MSH40i2	SBS96J	0	XPC	SBS96J
MSH40i2	SBS96K	0	XPC	Other
MSH41i2	SBS1	0	XPC	SBS1
MSH41i2	SBS5	0.173178	XPC	SBS5
MSH41i2	SBS7c	0	XPC	Other
MSH41i2	SBS8	0.584154	XPC	SBS8
MSH41i2	SBS18	0	XPC	SBS18
MSH41i2	SBS19	0	XPC	SBS19
MSH41i2	SBS31	0	XPC	SBS31
MSH41i2	SBS32	0.242669	XPC	SBS32
MSH41i2	SBS33	0	XPC	Other
MSH41i2	SBS35	0	XPC	Other
MSH41i2	SBS37	0	XPC	Other
MSH41i2	SBS39	0	XPC	Other
MSH41i2	SBS45	0	XPC	Other
MSH41i2	SBS96J	0	XPC	SBS96J
MSH41i2	SBS96K	0	XPC	Other
MSH42i1	SBS1	0	XPC	SBS1
MSH42i1	SBS5	0.456902	XPC	SBS5
MSH42i1	SBS7c	0	XPC	Other
MSH42i1	SBS8	0	XPC	SBS8
MSH42i1	SBS18	0.543098	XPC	SBS18
MSH42i1	SBS19	0	XPC	SBS19
MSH42i1	SBS31	0	XPC	SBS31
MSH42i1	SBS32	0	XPC	SBS32
MSH42i1	SBS33	0	XPC	Other
MSH42i1	SBS35	0	XPC	Other
MSH42i1	SBS37	0	XPC	Other
MSH42i1	SBS39	0	XPC	Other
MSH42i1	SBS45	0	XPC	Other
MSH42i1	SBS96J	0	XPC	SBS96J
MSH42i1	SBS96K	0	XPC	Other
MSH43i2	SBS1	0	XPG	SBS1
MSH43i2	SBS5	0.33952	XPG	SBS5
MSH43i2	SBS7c	0	XPG	Other
MSH43i2	SBS8	0	XPG	SBS8
MSH43i2	SBS18	0.562773	XPG	SBS18
MSH43i2	SBS19	0.0977074	XPG	SBS19
MSH43i2	SBS31	0	XPG	SBS31
MSH43i2	SBS32	0	XPG	SBS32
MSH43i2	SBS33	0	XPG	Other
MSH43i2	SBS35	0	XPG	Other
MSH43i2	SBS37	0	XPG	Other
MSH43i2	SBS39	0	XPG	Other
MSH43i2	SBS45	0	XPG	Other
MSH43i2	SBS96J	0	XPG	SBS96J
MSH43i2	SBS96K	0	XPG	Other
MSH45i3	SBS1	0	Control	SBS1
MSH45i3	SBS5	0.471685	Control	SBS5
MSH45i3	SBS7c	0	Control	Other
MSH45i3	SBS8	0	Control	SBS8
MSH45i3	SBS18	0.528315	Control	SBS18
MSH45i3	SBS19	0	Control	SBS19
MSH45i3	SBS31	0	Control	SBS31
MSH45i3	SBS32	0	Control	SBS32
MSH45i3	SBS33	0	Control	Other
MSH45i3	SBS35	0	Control	Other
MSH45i3	SBS37	0	Control	Other
MSH45i3	SBS39	0	Control	Other
MSH45i3	SBS45	0	Control	Other
MSH45i3	SBS96J	0	Control	SBS96J
MSH45i3	SBS96K	0	Control	Other
MSH52i2	SBS1	0	Control	SBS1
MSH52i2	SBS5	0.544007	Control	SBS5
MSH52i2	SBS7c	0	Control	Other
MSH52i2	SBS8	0	Control	SBS8
MSH52i2	SBS18	0.455993	Control	SBS18
MSH52i2	SBS19	0	Control	SBS19
MSH52i2	SBS31	0	Control	SBS31
MSH52i2	SBS32	0	Control	SBS32
MSH52i2	SBS33	0	Control	Other
MSH52i2	SBS35	0	Control	Other
MSH52i2	SBS37	0	Control	Other
MSH52i2	SBS39	0	Control	Other
MSH52i2	SBS45	0	Control	Other
MSH52i2	SBS96J	0	Control	SBS96J
MSH52i2	SBS96K	0	Control	Other
MSH53i3	SBS1	0	Control	SBS1
MSH53i3	SBS5	0.488727	Control	SBS5
MSH53i3	SBS7c	0	Control	Other
MSH53i3	SBS8	0	Control	SBS8
MSH53i3	SBS18	0.511273	Control	SBS18
MSH53i3	SBS19	0	Control	SBS19
MSH53i3	SBS31	0	Control	SBS31
MSH53i3	SBS32	0	Control	SBS32
MSH53i3	SBS33	0	Control	Other
MSH53i3	SBS35	0	Control	Other
MSH53i3	SBS37	0	Control	Other
MSH53i3	SBS39	0	Control	Other
MSH53i3	SBS45	0	Control	Other
MSH53i3	SBS96J	0	Control	SBS96J
MSH53i3	SBS96K	0	Control	Other
MSH58i1	SBS1	0	Control	SBS1
MSH58i1	SBS5	0.604063	Control	SBS5
MSH58i1	SBS7c	0	Control	Other
MSH58i1	SBS8	0	Control	SBS8
MSH58i1	SBS18	0.395937	Control	SBS18
MSH58i1	SBS19	0	Control	SBS19
MSH58i1	SBS31	0	Control	SBS31
MSH58i1	SBS32	0	Control	SBS32
MSH58i1	SBS33	0	Control	Other
MSH58i1	SBS35	0	Control	Other
MSH58i1	SBS37	0	Control	Other
MSH58i1	SBS39	0	Control	Other
MSH58i1	SBS45	0	Control	Other
MSH58i1	SBS96J	0	Control	SBS96J
MSH58i1	SBS96K	0	Control	Other
MSH59i2	SBS1	0	Control	SBS1
MSH59i2	SBS5	0.61941	Control	SBS5
MSH59i2	SBS7c	0	Control	Other
MSH59i2	SBS8	0	Control	SBS8
MSH59i2	SBS18	0.38059	Control	SBS18
MSH59i2	SBS19	0	Control	SBS19
MSH59i2	SBS31	0	Control	SBS31
MSH59i2	SBS32	0	Control	SBS32
MSH59i2	SBS33	0	Control	Other
MSH59i2	SBS35	0	Control	Other
MSH59i2	SBS37	0	Control	Other
MSH59i2	SBS39	0	Control	Other
MSH59i2	SBS45	0	Control	Other
MSH59i2	SBS96J	0	Control	SBS96J
MSH59i2	SBS96K	0	Control	Other
MSH61i1	SBS1	0.0138629	Control	SBS1
MSH61i1	SBS5	0.575122	Control	SBS5
MSH61i1	SBS7c	0	Control	Other
MSH61i1	SBS8	0	Control	SBS8
MSH61i1	SBS18	0.309479	Control	SBS18
MSH61i1	SBS19	0.101536	Control	SBS19
MSH61i1	SBS31	0	Control	SBS31
MSH61i1	SBS32	0	Control	SBS32
MSH61i1	SBS33	0	Control	Other
MSH61i1	SBS35	0	Control	Other
MSH61i1	SBS37	0	Control	Other
MSH61i1	SBS39	0	Control	Other
MSH61i1	SBS45	0	Control	Other
MSH61i1	SBS96J	0	Control	SBS96J
MSH61i1	SBS96K	0	Control	Other
MSH62i5	SBS1	0.00856855	Control	SBS1
MSH62i5	SBS5	0.604335	Control	SBS5
MSH62i5	SBS7c	0	Control	Other
MSH62i5	SBS8	0	Control	SBS8
MSH62i5	SBS18	0.292339	Control	SBS18
MSH62i5	SBS19	0.0947581	Control	SBS19
MSH62i5	SBS31	0	Control	SBS31
MSH62i5	SBS32	0	Control	SBS32
MSH62i5	SBS33	0	Control	Other
MSH62i5	SBS35	0	Control	Other
MSH62i5	SBS37	0	Control	Other
MSH62i5	SBS39	0	Control	Other
MSH62i5	SBS45	0	Control	Other
MSH62i5	SBS96J	0	Control	SBS96J
MSH62i5	SBS96K	0	Control	Other
MSH63i1	SBS1	0.0155595	Control	SBS1
MSH63i1	SBS5	0.560144	Control	SBS5
MSH63i1	SBS7c	0	Control	Other
MSH63i1	SBS8	0	Control	SBS8
MSH63i1	SBS18	0.278276	Control	SBS18
MSH63i1	SBS19	0	Control	SBS19
MSH63i1	SBS31	0	Control	SBS31
MSH63i1	SBS32	0.14602	Control	SBS32
MSH63i1	SBS33	0	Control	Other
MSH63i1	SBS35	0	Control	Other
MSH63i1	SBS37	0	Control	Other
MSH63i1	SBS39	0	Control	Other
MSH63i1	SBS45	0	Control	Other
MSH63i1	SBS96J	0	Control	SBS96J
MSH63i1	SBS96K	0	Control	Other
MSH64i5	SBS1	0.0371009	Control	SBS1
MSH64i5	SBS5	0.511648	Control	SBS5
MSH64i5	SBS7c	0	Control	Other
MSH64i5	SBS8	0	Control	SBS8
MSH64i5	SBS18	0.292494	Control	SBS18
MSH64i5	SBS19	0.158758	Control	SBS19
MSH64i5	SBS31	0	Control	SBS31
MSH64i5	SBS32	0	Control	SBS32
MSH64i5	SBS33	0	Control	Other
MSH64i5	SBS35	0	Control	Other
MSH64i5	SBS37	0	Control	Other
MSH64i5	SBS39	0	Control	Other
MSH64i5	SBS45	0	Control	Other
MSH64i5	SBS96J	0	Control	SBS96J
MSH64i5	SBS96K	0	Control	Other
MSH85i5	SBS1	0.0101437	XPV	SBS1
MSH85i5	SBS5	0.577346	XPV	SBS5
MSH85i5	SBS7c	0	XPV	Other
MSH85i5	SBS8	0	XPV	SBS8
MSH85i5	SBS18	0.278952	XPV	SBS18
MSH85i5	SBS19	0.133559	XPV	SBS19
MSH85i5	SBS31	0	XPV	SBS31
MSH85i5	SBS32	0	XPV	SBS32
MSH85i5	SBS33	0	XPV	Other
MSH85i5	SBS35	0	XPV	Other
MSH85i5	SBS37	0	XPV	Other
MSH85i5	SBS39	0	XPV	Other
MSH85i5	SBS45	0	XPV	Other
MSH85i5	SBS96J	0	XPV	SBS96J
MSH85i5	SBS96K	0	XPV	Other
MSH86i5	SBS1	0.00207792	XPB	SBS1
MSH86i5	SBS5	0.544416	XPB	SBS5
MSH86i5	SBS7c	0	XPB	Other
MSH86i5	SBS8	0	XPB	SBS8
MSH86i5	SBS18	0.327273	XPB	SBS18
MSH86i5	SBS19	0.126234	XPB	SBS19
MSH86i5	SBS31	0	XPB	SBS31
MSH86i5	SBS32	0	XPB	SBS32
MSH86i5	SBS33	0	XPB	Other
MSH86i5	SBS35	0	XPB	Other
MSH86i5	SBS37	0	XPB	Other
MSH86i5	SBS39	0	XPB	Other
MSH86i5	SBS45	0	XPB	Other
MSH86i5	SBS96J	0	XPB	SBS96J
MSH86i5	SBS96K	0	XPB	Other
MSH87i1	SBS1	0.0219298	Control	SBS1
MSH87i1	SBS5	0.596491	Control	SBS5
MSH87i1	SBS7c	0	Control	Other
MSH87i1	SBS8	0	Control	SBS8
MSH87i1	SBS18	0.147368	Control	SBS18
MSH87i1	SBS19	0.234211	Control	SBS19
MSH87i1	SBS31	0	Control	SBS31
MSH87i1	SBS32	0	Control	SBS32
MSH87i1	SBS33	0	Control	Other
MSH87i1	SBS35	0	Control	Other
MSH87i1	SBS37	0	Control	Other
MSH87i1	SBS39	0	Control	Other
MSH87i1	SBS45	0	Control	Other
MSH87i1	SBS96J	0	Control	SBS96J
MSH87i1	SBS96K	0	Control	Other
MSH91i1	SBS1	0.0120643	XPE	SBS1
MSH91i1	SBS5	0.598525	XPE	SBS5
MSH91i1	SBS7c	0	XPE	Other
MSH91i1	SBS8	0	XPE	SBS8
MSH91i1	SBS18	0.123324	XPE	SBS18
MSH91i1	SBS19	0.141421	XPE	SBS19
MSH91i1	SBS31	0	XPE	SBS31
MSH91i1	SBS32	0.124665	XPE	SBS32
MSH91i1	SBS33	0	XPE	Other
MSH91i1	SBS35	0	XPE	Other
MSH91i1	SBS37	0	XPE	Other
MSH91i1	SBS39	0	XPE	Other
MSH91i1	SBS45	0	XPE	Other
MSH91i1	SBS96J	0	XPE	SBS96J
MSH91i1	SBS96K	0	XPE	Other
MSH92i1	SBS1	0.00824931	XPV	SBS1
MSH92i1	SBS5	0.444546	XPV	SBS5
MSH92i1	SBS7c	0	XPV	Other
MSH92i1	SBS8	0	XPV	SBS8
MSH92i1	SBS18	0.547204	XPV	SBS18
MSH92i1	SBS19	0	XPV	SBS19
MSH92i1	SBS31	0	XPV	SBS31
MSH92i1	SBS32	0	XPV	SBS32
MSH92i1	SBS33	0	XPV	Other
MSH92i1	SBS35	0	XPV	Other
MSH92i1	SBS37	0	XPV	Other
MSH92i1	SBS39	0	XPV	Other
MSH92i1	SBS45	0	XPV	Other
MSH92i1	SBS96J	0	XPV	SBS96J
MSH92i1	SBS96K	0	XPV	Other
MSH93i6	SBS1	0	XPD	SBS1
MSH93i6	SBS5	0.606577	XPD	SBS5
MSH93i6	SBS7c	0	XPD	Other
MSH93i6	SBS8	0	XPD	SBS8
MSH93i6	SBS18	0.393423	XPD	SBS18
MSH93i6	SBS19	0	XPD	SBS19
MSH93i6	SBS31	0	XPD	SBS31
MSH93i6	SBS32	0	XPD	SBS32
MSH93i6	SBS33	0	XPD	Other
MSH93i6	SBS35	0	XPD	Other
MSH93i6	SBS37	0	XPD	Other
MSH93i6	SBS39	0	XPD	Other
MSH93i6	SBS45	0	XPD	Other
MSH93i6	SBS96J	0	XPD	SBS96J
MSH93i6	SBS96K	0	XPD	Other
MSH95i4	SBS1	0	XPD	SBS1
MSH95i4	SBS5	0.382538	XPD	SBS5
MSH95i4	SBS7c	0	XPD	Other
MSH95i4	SBS8	0	XPD	SBS8
MSH95i4	SBS18	0.617462	XPD	SBS18
MSH95i4	SBS19	0	XPD	SBS19
MSH95i4	SBS31	0	XPD	SBS31
MSH95i4	SBS32	0	XPD	SBS32
MSH95i4	SBS33	0	XPD	Other
MSH95i4	SBS35	0	XPD	Other
MSH95i4	SBS37	0	XPD	Other
MSH95i4	SBS39	0	XPD	Other
MSH95i4	SBS45	0	XPD	Other
MSH95i4	SBS96J	0	XPD	SBS96J
MSH95i4	SBS96K	0	XPD	Other
MSH97i1	SBS1	0	XPD	SBS1
MSH97i1	SBS5	0.424572	XPD	SBS5
MSH97i1	SBS7c	0	XPD	Other
MSH97i1	SBS8	0	XPD	SBS8
MSH97i1	SBS18	0.458787	XPD	SBS18
MSH97i1	SBS19	0.116641	XPD	SBS19
MSH97i1	SBS31	0	XPD	SBS31
MSH97i1	SBS32	0	XPD	SBS32
MSH97i1	SBS33	0	XPD	Other
MSH97i1	SBS35	0	XPD	Other
MSH97i1	SBS37	0	XPD	Other
MSH97i1	SBS39	0	XPD	Other
MSH97i1	SBS45	0	XPD	Other
MSH97i1	SBS96J	0	XPD	SBS96J
MSH97i1	SBS96K	0	XPD	Other
MSH98i6	SBS1	0.00399734	Control	SBS1
MSH98i6	SBS5	0.530979	Control	SBS5
MSH98i6	SBS7c	0	Control	Other
MSH98i6	SBS8	0	Control	SBS8
MSH98i6	SBS18	0.465023	Control	SBS18
MSH98i6	SBS19	0	Control	SBS19
MSH98i6	SBS31	0	Control	SBS31
MSH98i6	SBS32	0	Control	SBS32
MSH98i6	SBS33	0	Control	Other
MSH98i6	SBS35	0	Control	Other
MSH98i6	SBS37	0	Control	Other
MSH98i6	SBS39	0	Control	Other
MSH98i6	SBS45	0	Control	Other
MSH98i6	SBS96J	0	Control	SBS96J
MSH98i6	SBS96K	0	Control	Other
SA002T2	SBS1	0	XP-C_Rhabdo	SBS1
SA002T2	SBS5	0.0395292	XP-C_Rhabdo	SBS5
SA002T2	SBS7c	0	XP-C_Rhabdo	Other
SA002T2	SBS8	0.768096	XP-C_Rhabdo	SBS8
SA002T2	SBS18	0	XP-C_Rhabdo	SBS18
SA002T2	SBS19	0	XP-C_Rhabdo	SBS19
SA002T2	SBS31	0	XP-C_Rhabdo	SBS31
SA002T2	SBS32	0.192375	XP-C_Rhabdo	SBS32
SA002T2	SBS33	0	XP-C_Rhabdo	Other
SA002T2	SBS35	0	XP-C_Rhabdo	Other
SA002T2	SBS37	0	XP-C_Rhabdo	Other
SA002T2	SBS39	0	XP-C_Rhabdo	Other
SA002T2	SBS45	0	XP-C_Rhabdo	Other
SA002T2	SBS96J	0	XP-C_Rhabdo	SBS96J
SA002T2	SBS96K	0	XP-C_Rhabdo	Other
SA006T2	SBS1	0	XP-C_Leuk	SBS1
SA006T2	SBS5	0.110322	XP-C_Leuk	SBS5
SA006T2	SBS7c	0	XP-C_Leuk	Other
SA006T2	SBS8	0.611466	XP-C_Leuk	SBS8
SA006T2	SBS18	0	XP-C_Leuk	SBS18
SA006T2	SBS19	0	XP-C_Leuk	SBS19
SA006T2	SBS31	0	XP-C_Leuk	SBS31
SA006T2	SBS32	0.278212	XP-C_Leuk	SBS32
SA006T2	SBS33	0	XP-C_Leuk	Other
SA006T2	SBS35	0	XP-C_Leuk	Other
SA006T2	SBS37	0	XP-C_Leuk	Other
SA006T2	SBS39	0	XP-C_Leuk	Other
SA006T2	SBS45	0	XP-C_Leuk	Other
SA006T2	SBS96J	0	XP-C_Leuk	SBS96J
SA006T2	SBS96K	0	XP-C_Leuk	Other
SA007T3	SBS1	0.0129517	XP-C_Breast_Sarc	SBS1
SA007T3	SBS5	0.33215	XP-C_Breast_Sarc	SBS5
SA007T3	SBS7c	0.12722	XP-C_Breast_Sarc	Other
SA007T3	SBS8	0.527679	XP-C_Breast_Sarc	SBS8
SA007T3	SBS18	0	XP-C_Breast_Sarc	SBS18
SA007T3	SBS19	0	XP-C_Breast_Sarc	SBS19
SA007T3	SBS31	0	XP-C_Breast_Sarc	SBS31
SA007T3	SBS32	0	XP-C_Breast_Sarc	SBS32
SA007T3	SBS33	0	XP-C_Breast_Sarc	Other
SA007T3	SBS35	0	XP-C_Breast_Sarc	Other
SA007T3	SBS37	0	XP-C_Breast_Sarc	Other
SA007T3	SBS39	0	XP-C_Breast_Sarc	Other
SA007T3	SBS45	0	XP-C_Breast_Sarc	Other
SA007T3	SBS96J	0	XP-C_Breast_Sarc	SBS96J
SA007T3	SBS96K	0	XP-C_Breast_Sarc	Other
SA008T6	SBS1	0	XP-C_Leuk	SBS1
SA008T6	SBS5	0.065188	XP-C_Leuk	SBS5
SA008T6	SBS7c	0	XP-C_Leuk	Other
SA008T6	SBS8	0.660588	XP-C_Leuk	SBS8
SA008T6	SBS18	0	XP-C_Leuk	SBS18
SA008T6	SBS19	0	XP-C_Leuk	SBS19
SA008T6	SBS31	0	XP-C_Leuk	SBS31
SA008T6	SBS32	0.274224	XP-C_Leuk	SBS32
SA008T6	SBS33	0	XP-C_Leuk	Other
SA008T6	SBS35	0	XP-C_Leuk	Other
SA008T6	SBS37	0	XP-C_Leuk	Other
SA008T6	SBS39	0	XP-C_Leuk	Other
SA008T6	SBS45	0	XP-C_Leuk	Other
SA008T6	SBS96J	0	XP-C_Leuk	SBS96J
SA008T6	SBS96K	0	XP-C_Leuk	Other
SA009T1	SBS1	0	XP-C_Leuk	SBS1
SA009T1	SBS5	0.107443	XP-C_Leuk	SBS5
SA009T1	SBS7c	0	XP-C_Leuk	Other
SA009T1	SBS8	0.616302	XP-C_Leuk	SBS8
SA009T1	SBS18	0	XP-C_Leuk	SBS18
SA009T1	SBS19	0	XP-C_Leuk	SBS19
SA009T1	SBS31	0	XP-C_Leuk	SBS31
SA009T1	SBS32	0.276255	XP-C_Leuk	SBS32
SA009T1	SBS33	0	XP-C_Leuk	Other
SA009T1	SBS35	0	XP-C_Leuk	Other
SA009T1	SBS37	0	XP-C_Leuk	Other
SA009T1	SBS39	0	XP-C_Leuk	Other
SA009T1	SBS45	0	XP-C_Leuk	Other
SA009T1	SBS96J	0	XP-C_Leuk	SBS96J
SA009T1	SBS96K	0	XP-C_Leuk	Other
SA010T2	SBS1	0	XP-C_Leuk	SBS1
SA010T2	SBS5	0.096579	XP-C_Leuk	SBS5
SA010T2	SBS7c	0	XP-C_Leuk	Other
SA010T2	SBS8	0.619678	XP-C_Leuk	SBS8
SA010T2	SBS18	0	XP-C_Leuk	SBS18
SA010T2	SBS19	0	XP-C_Leuk	SBS19
SA010T2	SBS31	0	XP-C_Leuk	SBS31
SA010T2	SBS32	0.283743	XP-C_Leuk	SBS32
SA010T2	SBS33	0	XP-C_Leuk	Other
SA010T2	SBS35	0	XP-C_Leuk	Other
SA010T2	SBS37	0	XP-C_Leuk	Other
SA010T2	SBS39	0	XP-C_Leuk	Other
SA010T2	SBS45	0	XP-C_Leuk	Other
SA010T2	SBS96J	0	XP-C_Leuk	SBS96J
SA010T2	SBS96K	0	XP-C_Leuk	Other
SA011T2	SBS1	0	XP-C_Leuk	SBS1
SA011T2	SBS5	0.0800625	XP-C_Leuk	SBS5
SA011T2	SBS7c	0	XP-C_Leuk	Other
SA011T2	SBS8	0.643568	XP-C_Leuk	SBS8
SA011T2	SBS18	0	XP-C_Leuk	SBS18
SA011T2	SBS19	0	XP-C_Leuk	SBS19
SA011T2	SBS31	0	XP-C_Leuk	SBS31
SA011T2	SBS32	0.276369	XP-C_Leuk	SBS32
SA011T2	SBS33	0	XP-C_Leuk	Other
SA011T2	SBS35	0	XP-C_Leuk	Other
SA011T2	SBS37	0	XP-C_Leuk	Other
SA011T2	SBS39	0	XP-C_Leuk	Other
SA011T2	SBS45	0	XP-C_Leuk	Other
SA011T2	SBS96J	0	XP-C_Leuk	SBS96J
SA011T2	SBS96K	0	XP-C_Leuk	Other
SA012T2	SBS1	0	XP-C_Leuk	SBS1
SA012T2	SBS5	0.0660241	XP-C_Leuk	SBS5
SA012T2	SBS7c	0	XP-C_Leuk	Other
SA012T2	SBS8	0.667573	XP-C_Leuk	SBS8
SA012T2	SBS18	0	XP-C_Leuk	SBS18
SA012T2	SBS19	0	XP-C_Leuk	SBS19
SA012T2	SBS31	0	XP-C_Leuk	SBS31
SA012T2	SBS32	0.266403	XP-C_Leuk	SBS32
SA012T2	SBS33	0	XP-C_Leuk	Other
SA012T2	SBS35	0	XP-C_Leuk	Other
SA012T2	SBS37	0	XP-C_Leuk	Other
SA012T2	SBS39	0	XP-C_Leuk	Other
SA012T2	SBS45	0	XP-C_Leuk	Other
SA012T2	SBS96J	0	XP-C_Leuk	SBS96J
SA012T2	SBS96K	0	XP-C_Leuk	Other
x05_SA014_T01_OV_D1_00x_Vs_x05_SA014_N02_Blood_D1_00x_twicefiltered_TvN	SBS1	0	XP-C_OV	SBS1
x05_SA014_T01_OV_D1_00x_Vs_x05_SA014_N02_Blood_D1_00x_twicefiltered_TvN	SBS5	0.0576169	XP-C_OV	SBS5
x05_SA014_T01_OV_D1_00x_Vs_x05_SA014_N02_Blood_D1_00x_twicefiltered_TvN	SBS7c	0	XP-C_OV	Other
x05_SA014_T01_OV_D1_00x_Vs_x05_SA014_N02_Blood_D1_00x_twicefiltered_TvN	SBS8	0.744724	XP-C_OV	SBS8
x05_SA014_T01_OV_D1_00x_Vs_x05_SA014_N02_Blood_D1_00x_twicefiltered_TvN	SBS18	0	XP-C_OV	SBS18
x05_SA014_T01_OV_D1_00x_Vs_x05_SA014_N02_Blood_D1_00x_twicefiltered_TvN	SBS19	0	XP-C_OV	SBS19
x05_SA014_T01_OV_D1_00x_Vs_x05_SA014_N02_Blood_D1_00x_twicefiltered_TvN	SBS31	0	XP-C_OV	SBS31
x05_SA014_T01_OV_D1_00x_Vs_x05_SA014_N02_Blood_D1_00x_twicefiltered_TvN	SBS32	0.197659	XP-C_OV	SBS32
x05_SA014_T01_OV_D1_00x_Vs_x05_SA014_N02_Blood_D1_00x_twicefiltered_TvN	SBS33	0	XP-C_OV	Other
x05_SA014_T01_OV_D1_00x_Vs_x05_SA014_N02_Blood_D1_00x_twicefiltered_TvN	SBS35	0	XP-C_OV	Other
x05_SA014_T01_OV_D1_00x_Vs_x05_SA014_N02_Blood_D1_00x_twicefiltered_TvN	SBS37	0	XP-C_OV	Other
x05_SA014_T01_OV_D1_00x_Vs_x05_SA014_N02_Blood_D1_00x_twicefiltered_TvN	SBS39	0	XP-C_OV	Other
x05_SA014_T01_OV_D1_00x_Vs_x05_SA014_N02_Blood_D1_00x_twicefiltered_TvN	SBS45	0	XP-C_OV	Other
x05_SA014_T01_OV_D1_00x_Vs_x05_SA014_N02_Blood_D1_00x_twicefiltered_TvN	SBS96J	0	XP-C_OV	SBS96J
x05_SA014_T01_OV_D1_00x_Vs_x05_SA014_N02_Blood_D1_00x_twicefiltered_TvN	SBS96K	0	XP-C_OV	Other
x05_SA015_T01_OV_D1_00x_Vs_x05_SA015_N02_CELL_D1_00x_twicefiltered_TvN	SBS1	0	XP-C_OV	SBS1
x05_SA015_T01_OV_D1_00x_Vs_x05_SA015_N02_CELL_D1_00x_twicefiltered_TvN	SBS5	0.10374	XP-C_OV	SBS5
x05_SA015_T01_OV_D1_00x_Vs_x05_SA015_N02_CELL_D1_00x_twicefiltered_TvN	SBS7c	0	XP-C_OV	Other
x05_SA015_T01_OV_D1_00x_Vs_x05_SA015_N02_CELL_D1_00x_twicefiltered_TvN	SBS8	0.665533	XP-C_OV	SBS8
x05_SA015_T01_OV_D1_00x_Vs_x05_SA015_N02_CELL_D1_00x_twicefiltered_TvN	SBS18	0	XP-C_OV	SBS18
x05_SA015_T01_OV_D1_00x_Vs_x05_SA015_N02_CELL_D1_00x_twicefiltered_TvN	SBS19	0	XP-C_OV	SBS19
x05_SA015_T01_OV_D1_00x_Vs_x05_SA015_N02_CELL_D1_00x_twicefiltered_TvN	SBS31	0	XP-C_OV	SBS31
x05_SA015_T01_OV_D1_00x_Vs_x05_SA015_N02_CELL_D1_00x_twicefiltered_TvN	SBS32	0.230727	XP-C_OV	SBS32
x05_SA015_T01_OV_D1_00x_Vs_x05_SA015_N02_CELL_D1_00x_twicefiltered_TvN	SBS33	0	XP-C_OV	Other
x05_SA015_T01_OV_D1_00x_Vs_x05_SA015_N02_CELL_D1_00x_twicefiltered_TvN	SBS35	0	XP-C_OV	Other
x05_SA015_T01_OV_D1_00x_Vs_x05_SA015_N02_CELL_D1_00x_twicefiltered_TvN	SBS37	0	XP-C_OV	Other
x05_SA015_T01_OV_D1_00x_Vs_x05_SA015_N02_CELL_D1_00x_twicefiltered_TvN	SBS39	0	XP-C_OV	Other
x05_SA015_T01_OV_D1_00x_Vs_x05_SA015_N02_CELL_D1_00x_twicefiltered_TvN	SBS45	0	XP-C_OV	Other
x05_SA015_T01_OV_D1_00x_Vs_x05_SA015_N02_CELL_D1_00x_twicefiltered_TvN	SBS96J	0	XP-C_OV	SBS96J
x05_SA015_T01_OV_D1_00x_Vs_x05_SA015_N02_CELL_D1_00x_twicefiltered_TvN	SBS96K	0	XP-C_OV	Other
x05_SA015_T03_OV_D1_00x_Vs_x05_SA015_N02_CELL_D1_00x_twicefiltered_TvN	SBS1	0	XP-C_OV	SBS1
x05_SA015_T03_OV_D1_00x_Vs_x05_SA015_N02_CELL_D1_00x_twicefiltered_TvN	SBS5	0.0801055	XP-C_OV	SBS5
x05_SA015_T03_OV_D1_00x_Vs_x05_SA015_N02_CELL_D1_00x_twicefiltered_TvN	SBS7c	0	XP-C_OV	Other
x05_SA015_T03_OV_D1_00x_Vs_x05_SA015_N02_CELL_D1_00x_twicefiltered_TvN	SBS8	0.677839	XP-C_OV	SBS8
x05_SA015_T03_OV_D1_00x_Vs_x05_SA015_N02_CELL_D1_00x_twicefiltered_TvN	SBS18	0	XP-C_OV	SBS18
x05_SA015_T03_OV_D1_00x_Vs_x05_SA015_N02_CELL_D1_00x_twicefiltered_TvN	SBS19	0	XP-C_OV	SBS19
x05_SA015_T03_OV_D1_00x_Vs_x05_SA015_N02_CELL_D1_00x_twicefiltered_TvN	SBS31	0	XP-C_OV	SBS31
x05_SA015_T03_OV_D1_00x_Vs_x05_SA015_N02_CELL_D1_00x_twicefiltered_TvN	SBS32	0.242055	XP-C_OV	SBS32
x05_SA015_T03_OV_D1_00x_Vs_x05_SA015_N02_CELL_D1_00x_twicefiltered_TvN	SBS33	0	XP-C_OV	Other
x05_SA015_T03_OV_D1_00x_Vs_x05_SA015_N02_CELL_D1_00x_twicefiltered_TvN	SBS35	0	XP-C_OV	Other
x05_SA015_T03_OV_D1_00x_Vs_x05_SA015_N02_CELL_D1_00x_twicefiltered_TvN	SBS37	0	XP-C_OV	Other
x05_SA015_T03_OV_D1_00x_Vs_x05_SA015_N02_CELL_D1_00x_twicefiltered_TvN	SBS39	0	XP-C_OV	Other
x05_SA015_T03_OV_D1_00x_Vs_x05_SA015_N02_CELL_D1_00x_twicefiltered_TvN	SBS45	0	XP-C_OV	Other
x05_SA015_T03_OV_D1_00x_Vs_x05_SA015_N02_CELL_D1_00x_twicefiltered_TvN	SBS96J	0	XP-C_OV	SBS96J
x05_SA015_T03_OV_D1_00x_Vs_x05_SA015_N02_CELL_D1_00x_twicefiltered_TvN	SBS96K	0	XP-C_OV	Other
